# Supplementary material for: Anhydrous polymeric zinc(II) penta­noate
Source: Acta Crystallogr Sect E Struct Rep Online. 2008 Jun 7;64(Pt 7):m895. doi: 10.1107/S1600536808008283 (PMC2961895; doi:10.1107/S1600536808008283)
Supplement: Supplementary file 1 [file e-64-0m895-sup1.cif]

##############################################################################
###                                                                        ###
###        Electronic paper (Acta Crystallographica Section E)             ###
###                                                                        ###
##############################################################################
#                                                                            #
# This CIF contains the data in a paper accepted for publication in Acta     #
# Crystallographica Section E. It conforms to the requirements of Notes      #
# for Authors for Section E, and has been peer reviewed under the auspices   #
# of the IUCr Commission on Journals.                                        #
#                                                                            #
# Full details of the Crystallographic Information File format               #
# are given in the paper "The Crystallographic Information File (CIF):       #
# a New Standard Archive File for Crystallography" by S. R. Hall, F. H.      #
# Allen and I. D. Brown [Acta Cryst. (1991), A47, 655-685].                  #
#                                                                            #
# The current version of the core CIF dictionary is obtainable from          #
# ftp://ftp.iucr.org/pub/cif_core.dic. The current version number is 2.4.    #
#                                                                            #
# Software is freely available for graphical display of the structure(s) in  #
# this CIF.  For information consult the CIF home page http://www.iucr.org/  #
# cif/home.html                                                              #
#                                                                            #
# This file may be used for bona fide research purposes within the           #
# scientific community so long as proper attribution is given to the journal # 
# article from which it was obtained.                                        #
#                                                                            #
##############################################################################
                                             
data_global
_audit_creation_method     SHELXL-97
_journal_date_recd_electronic     2008-03-10
_journal_date_accepted     2008-03-26
_journal_name_full     'Acta Crystallographica, Section E'
_journal_year     2008
_journal_volume     64
_journal_issue      7
_journal_page_first     m895
_journal_page_last     m895
_journal_paper_category     QM
_journal_coeditor_code     CF2188
loop_
    _publ_contact_author_name
; Dr. Henry A. Ellis
;
_publ_contact_author_address
; Department of Chemistry
  University of the West Indies, Mona,
  Kingston 7, Jamaica
;
_publ_contact_author_email     henry.ellis@uwimona.edu.jm
_publ_contact_author_fax     '(876) 977 1834'
_publ_contact_author_phone     '(876) 927 1910'
_publ_section_title
;
Anhydrous polymeric zinc(II) pentanoate
;
loop_
    _publ_author_name
    _publ_author_address
    'Richard A. Taylor'
; Department of Chemistry
  University of the West Indies, Mona,
  Kingston 7, Jamaica
;
    'Henry A. Ellis'
; Department of Chemistry
  University of the West Indies, Mona,
  Kingston 7, Jamaica
;
_publ_section_synopsis     .
_chemical_name_systematic
;
Zinc(II) pentanoate
;
data_I
_chemical_name_systematic
;
poly[di-\m-pentanoato-zinc(II)]
;
_chemical_name_common     'zinc(II) pentanoate'
_chemical_formula_moiety     'C10 H18 O4 Zn'
_chemical_formula_sum     'C10 H18 O4 Zn'
_chemical_formula_iupac     '[Zn (C5 H9 O2)2]'
_chemical_formula_weight     267.63
_chemical_melting_point     425.5
_symmetry_cell_setting     monoclinic
_symmetry_space_group_name_H-M     'P 21/a'
loop_
    _symmetry_equiv_pos_as_xyz
    'x, y, z'
    '-x+1/2, y+1/2, -z'
    '-x, -y, -z'
    'x-1/2, -y-1/2, z'
_cell_length_a     9.389(2)
_cell_length_b     4.7820(10)
_cell_length_c     29.126(7)
_cell_angle_alpha     90.00
_cell_angle_beta     104.256(7)
_cell_angle_gamma     90.00
_cell_volume     1267.5(5)
_cell_formula_units_Z     4
_cell_measurement_reflns_used     7493
_cell_measurement_theta_min     2.16
_cell_measurement_theta_max     24.99
_cell_measurement_temperature     293(2)
_exptl_crystal_description     'thin block'
_exptl_crystal_colour     colourless
_exptl_crystal_size_max     0.30
_exptl_crystal_size_mid     0.30
_exptl_crystal_size_min     0.05
_exptl_crystal_density_diffrn     1.402
_exptl_crystal_density_meas     ?
_exptl_crystal_density_method     'not measured'
_exptl_crystal_F_000     560
_exptl_absorpt_coefficient_mu     1.930
_exptl_absorpt_correction_type     multi-scan
_exptl_absorpt_process_details     '(CrystalClear; Rigaku, 2000)'
_exptl_absorpt_correction_T_min     0.6208
_exptl_absorpt_correction_T_max     1.000
_exptl_special_details
;
;
_diffrn_ambient_temperature     100(2)
_diffrn_radiation_type     MoK\a
_diffrn_radiation_wavelength     0.71073
_diffrn_radiation_source     'rotating-anode X-ray tube'
_diffrn_radiation_monochromator     graphite
_diffrn_measurement_device_type     'Rigaku R-AXIS IIC image-plate'
_diffrn_measurement_method     '\f'
_diffrn_detector_area_resol_mean     105
_diffrn_reflns_number     7493
_diffrn_reflns_av_R_equivalents     0.0615
_diffrn_reflns_av_sigmaI/netI     0.0427
_diffrn_reflns_theta_min     2.16
_diffrn_reflns_theta_max     24.99
_diffrn_reflns_theta_full     24.99
_diffrn_measured_fraction_theta_max     0.952
_diffrn_measured_fraction_theta_full     0.952
_diffrn_reflns_limit_h_min     -11
_diffrn_reflns_limit_h_max     11
_diffrn_reflns_limit_k_min     -5
_diffrn_reflns_limit_k_max     5
_diffrn_reflns_limit_l_min     -34
_diffrn_reflns_limit_l_max     34
_diffrn_standards_number     0
_diffrn_standards_interval_count     0
_diffrn_standards_interval_time     0
_diffrn_standards_decay_%     0
_refine_special_details
;
Refinement of <i>F</i>^2^ against ALL reflections. The weighted <i>R</i>-factor
<i>wR</i> and goodness of fit <i>S</i> are based on <i>F</i>^2^, conventional
<i>R</i>-factors <i>R</i> are based on <i>F</i>, with <i>F</i> set to zero for
negative <i>F</i>^2^. The threshold expression of <i>F</i>^2^ >
\s(<i>F</i>^2^) is used only for calculating <i>R</i>-factors(gt) <i>etc</i>.
and is not relevant to the choice of reflections for refinement.
<i>R</i>-factors based on <i>F</i>^2^ are statistically about twice as large
as those based on <i>F</i>, and <i>R</i>- factors based on ALL data will be
even larger.
;
_reflns_number_total     2125
_reflns_number_gt     1965
_reflns_threshold_expression     >2sigma(I)
_refine_ls_structure_factor_coef     Fsqd
_refine_ls_matrix_type     full
_refine_ls_R_factor_all     0.0711
_refine_ls_R_factor_gt     0.0619
_refine_ls_wR_factor_gt     0.1215
_refine_ls_wR_factor_ref     0.1255
_refine_ls_goodness_of_fit_ref     1.167
_refine_ls_restrained_S_all     1.167
_refine_ls_number_reflns     2125
_refine_ls_number_parameters     138
_refine_ls_number_restraints     0
_refine_ls_hydrogen_treatment     constr
_refine_ls_weighting_scheme     calc
_refine_ls_weighting_details
         'calc w=1/[\s^2^(Fo^2^)+(0.0408P)^2^+3.0707P] where P=(Fo^2^+2Fc^2^)/3'
_atom_sites_solution_hydrogens     geom
_atom_sites_solution_primary     direct
_atom_sites_solution_secondary     difmap
_refine_ls_shift/su_max     0.000
_refine_ls_shift/su_mean     0.000
_refine_diff_density_max     0.316
_refine_diff_density_min     -0.519
_refine_ls_extinction_method     none
_refine_ls_extinction_coef     ?
loop_
    _atom_type_symbol
    _atom_type_description
    _atom_type_scat_dispersion_real
    _atom_type_scat_dispersion_imag
    _atom_type_scat_source
    'C' 'C' 0.0033 0.0016
                         'International Tables Vol C Tables 4.2.6.8 and 6.1.1.4'
    'H' 'H' 0.0000 0.0000
                         'International Tables Vol C Tables 4.2.6.8 and 6.1.1.4'
    'O' 'O' 0.0106 0.0060
                         'International Tables Vol C Tables 4.2.6.8 and 6.1.1.4'
    'Zn' 'Zn' 0.2839 1.4301
                         'International Tables Vol C Tables 4.2.6.8 and 6.1.1.4'
_computing_data_collection     'CrystalClear (Rigaku, 2000)'
_computing_cell_refinement     'CrystalClear (Rigaku, 2000)'
_computing_data_reduction     'CrystalClear (Rigaku, 2000)'
_computing_structure_solution     'SIR92 (Altomare <i>et al.</i>,  1994)'
_computing_structure_refinement     'SHELXL97 (Sheldrick, 2008)'
_computing_molecular_graphics
;
Mercury (Macrae <i>et al.</i>,  2006) and DIAMOND (Bergerhoff <i>et
al.</i>,
1996)
;
_computing_publication_material     'SHELXL97 (Sheldrick, 2008)'
loop_
    _atom_site_type_symbol
    _atom_site_label
    _atom_site_fract_x
    _atom_site_fract_y
    _atom_site_fract_z
    _atom_site_U_iso_or_equiv
    _atom_site_adp_type
    _atom_site_calc_flag
    _atom_site_refinement_flags
    _atom_site_occupancy
    _atom_site_disorder_assembly
    _atom_site_disorder_group
    C C1 0.7184(5) -0.3109(10) 0.19302(17) 0.0350(10) Uani d . 1 . .
    C C2 0.7780(6) -0.1602(11) 0.15666(19) 0.0456(13) Uani d . 1 . .
    H H2A 0.8636 -0.0544 0.1731 0.055 Uiso calc R 1 . .
    H H2B 0.7047 -0.0267 0.1407 0.055 Uiso calc R 1 . .
    C C3 0.8215(6) -0.3404(11) 0.11919(19) 0.0462(13) Uani d . 1 . .
    H H3A 0.8985 -0.4689 0.1346 0.055 Uiso calc R 1 . .
    H H3B 0.7374 -0.4503 0.1029 0.055 Uiso calc R 1 . .
    C C4 0.8750(7) -0.1677(13) 0.0835(2) 0.0571(15) Uani d . 1 . .
    H H4A 0.9595 -0.0591 0.1000 0.069 Uiso calc R 1 . .
    H H4B 0.7983 -0.0376 0.0686 0.069 Uiso calc R 1 . .
    C C5 0.9177(9) -0.3437(17) 0.0453(2) 0.081(2) Uani d . 1 . .
    H H5A 0.9946 -0.4712 0.0599 0.122 Uiso calc R 1 . .
    H H5B 0.9517 -0.2233 0.0239 0.122 Uiso calc R 1 . .
    H H5C 0.8338 -0.4473 0.0282 0.122 Uiso calc R 1 . .
    C C6 0.4620(5) 0.1354(11) 0.29619(18) 0.0405(12) Uani d . 1 . .
    C C7 0.5718(6) -0.0210(14) 0.3329(2) 0.0569(16) Uani d . 1 . .
    H H7A 0.6541 0.1024 0.3456 0.068 Uiso calc R 1 . .
    H H7B 0.6085 -0.1756 0.3176 0.068 Uiso calc R 1 . .
    C C8 0.5177(7) -0.1364(17) 0.3739(2) 0.0666(18) Uani d . 1 . .
    H H8A 0.4695 0.0125 0.3870 0.080 Uiso calc R 1 . .
    H H8B 0.4450 -0.2800 0.3621 0.080 Uiso calc R 1 . .
    C C9 0.6363(9) -0.258(2) 0.4128(3) 0.097(3) Uani d . 1 . .
    H H9A 0.7112 -0.1168 0.4237 0.116 Uiso calc R 1 . .
    H H9B 0.6817 -0.4123 0.4001 0.116 Uiso calc R 1 . .
    C C10 0.5825(11) -0.362(3) 0.4546(3) 0.139(4) Uani d . 1 . .
    H H10A 0.5363 -0.2109 0.4672 0.208 Uiso calc R 1 . .
    H H10B 0.6642 -0.4303 0.4787 0.208 Uiso calc R 1 . .
    H H10C 0.5128 -0.5099 0.4446 0.208 Uiso calc R 1 . .
    O O1 0.6932(4) -0.1838(7) 0.22800(13) 0.0486(9) Uani d . 1 . .
    O O2 0.6954(4) -0.5724(7) 0.18803(12) 0.0438(9) Uani d . 1 . .
    O O3 0.4976(4) 0.2344(7) 0.26038(12) 0.0431(8) Uani d . 1 . .
    O O4 0.3333(4) 0.1625(8) 0.30100(13) 0.0480(9) Uani d . 1 . .
    Zn Zn1 0.68833(6) 0.21140(11) 0.24407(2) 0.0358(2) Uani d . 1 . .
loop_
    _atom_site_aniso_label
    _atom_site_aniso_U_11
    _atom_site_aniso_U_22
    _atom_site_aniso_U_33
    _atom_site_aniso_U_12
    _atom_site_aniso_U_13
    _atom_site_aniso_U_23
    C1 0.040(3) 0.031(3) 0.038(3) 0.000(2) 0.017(2) 0.001(2)
    C2 0.065(4) 0.032(3) 0.049(3) -0.004(2) 0.032(3) 0.000(2)
    C3 0.061(4) 0.035(3) 0.049(3) 0.001(2) 0.027(3) -0.006(2)
    C4 0.071(4) 0.058(4) 0.050(3) 0.000(3) 0.031(3) 0.001(3)
    C5 0.110(6) 0.092(6) 0.059(4) -0.004(5) 0.052(4) -0.008(4)
    C6 0.038(3) 0.037(3) 0.051(3) -0.001(2) 0.020(2) -0.004(2)
    C7 0.045(3) 0.077(4) 0.051(3) 0.011(3) 0.017(3) 0.018(3)
    C8 0.051(4) 0.093(5) 0.057(4) -0.003(3) 0.017(3) 0.022(4)
    C9 0.076(5) 0.144(9) 0.070(5) 0.010(5) 0.015(4) 0.047(5)
    C10 0.121(9) 0.214(13) 0.081(6) 0.009(8) 0.025(6) 0.073(7)
    O1 0.073(3) 0.0289(18) 0.055(2) -0.0028(17) 0.037(2) -0.0019(16)
    O2 0.058(2) 0.0271(18) 0.051(2) -0.0039(15) 0.0227(18) 0.0000(16)
    O3 0.040(2) 0.047(2) 0.0457(19) 0.0031(15) 0.0176(16) 0.0053(16)
    O4 0.036(2) 0.064(3) 0.050(2) 0.0026(17) 0.0219(17) 0.0016(18)
    Zn1 0.0426(4) 0.0295(3) 0.0410(3) -0.0012(2) 0.0210(2) -0.0022(3)
_geom_special_details
;
All e.s.d.'s (except the e.s.d. in the dihedral angle between two l.s. planes)
are estimated using the full covariance matrix. The cell e.s.d.'s are taken
into account individually in the estimation of e.s.d.'s in distances, angles
and torsion angles; correlations between e.s.d.'s in cell parameters are only
used when they are defined by crystal symmetry. An approximate (isotropic)
treatment of cell e.s.d.'s is used for estimating e.s.d.'s involving l.s.
planes.
;
loop_
    _geom_bond_atom_site_label_1
    _geom_bond_atom_site_label_2
    _geom_bond_site_symmetry_2
    _geom_bond_distance
    _geom_bond_publ_flag
    C1 O1 . 1.258(6) ?
    C1 O2 . 1.271(6) ?
    C1 C2 . 1.498(6) ?
    C2 C3 . 1.523(7) ?
    C2 H2A . 0.970 ?
    C2 H2B . 0.970 ?
    C3 C4 . 1.506(7) ?
    C3 H3A . 0.970 ?
    C3 H3B . 0.970 ?
    C4 C5 . 1.525(8) ?
    C4 H4A . 0.970 ?
    C4 H4B . 0.970 ?
    C5 H5A . 0.960 ?
    C5 H5B . 0.960 ?
    C5 H5C . 0.960 ?
    C6 O4 . 1.256(6) ?
    C6 O3 . 1.263(6) ?
    C6 C7 . 1.491(7) ?
    C7 C8 . 1.512(8) ?
    C7 H7A . 0.970 ?
    C7 H7B . 0.970 ?
    C8 C9 . 1.496(9) ?
    C8 H8A . 0.970 ?
    C8 H8B . 0.970 ?
    C9 C10 . 1.515(10) ?
    C9 H9A . 0.970 ?
    C9 H9B . 0.970 ?
    C10 H10A . 0.960 ?
    C10 H10B . 0.960 ?
    C10 H10C . 0.960 ?
    Zn1 O1 . 1.950(3) yes
    O2 Zn1 1_545 1.947(3) ?
    Zn1 O3 . 1.966(3) yes
    O4 Zn1 4_565 1.963(4) ?
    Zn1 O2 1_565 1.947(3) yes
    Zn1 O4 4_665 1.963(4) yes
loop_
    _geom_angle_atom_site_label_1
    _geom_angle_atom_site_label_2
    _geom_angle_atom_site_label_3
    _geom_angle_site_symmetry_1
    _geom_angle_site_symmetry_3
    _geom_angle
    _geom_angle_publ_flag
    O1 C1 O2 . . 120.5(4) ?
    O1 C1 C2 . . 121.2(4) ?
    O2 C1 C2 . . 118.4(4) ?
    C1 C2 C3 . . 116.5(4) ?
    C1 C2 H2A . . 108.2 ?
    C3 C2 H2A . . 108.2 ?
    C1 C2 H2B . . 108.2 ?
    C3 C2 H2B . . 108.2 ?
    H2A C2 H2B . . 107.3 ?
    C4 C3 C2 . . 112.2(4) ?
    C4 C3 H3A . . 109.2 ?
    C2 C3 H3A . . 109.2 ?
    C4 C3 H3B . . 109.2 ?
    C2 C3 H3B . . 109.2 ?
    H3A C3 H3B . . 107.9 ?
    C3 C4 C5 . . 113.1(5) ?
    C3 C4 H4A . . 109.0 ?
    C5 C4 H4A . . 109.0 ?
    C3 C4 H4B . . 109.0 ?
    C5 C4 H4B . . 109.0 ?
    H4A C4 H4B . . 107.8 ?
    C4 C5 H5A . . 109.5 ?
    C4 C5 H5B . . 109.5 ?
    H5A C5 H5B . . 109.5 ?
    C4 C5 H5C . . 109.5 ?
    H5A C5 H5C . . 109.5 ?
    H5B C5 H5C . . 109.5 ?
    O4 C6 O3 . . 120.7(5) ?
    O4 C6 C7 . . 119.0(5) ?
    O3 C6 C7 . . 120.3(4) ?
    C6 C7 C8 . . 116.2(5) ?
    C6 C7 H7A . . 108.2 ?
    C8 C7 H7A . . 108.2 ?
    C6 C7 H7B . . 108.2 ?
    C8 C7 H7B . . 108.2 ?
    H7A C7 H7B . . 107.4 ?
    C9 C8 C7 . . 114.0(6) ?
    C9 C8 H8A . . 108.8 ?
    C7 C8 H8A . . 108.8 ?
    C9 C8 H8B . . 108.8 ?
    C7 C8 H8B . . 108.8 ?
    H8A C8 H8B . . 107.7 ?
    C8 C9 C10 . . 113.7(7) ?
    C8 C9 H9A . . 108.8 ?
    C10 C9 H9A . . 108.8 ?
    C8 C9 H9B . . 108.8 ?
    C10 C9 H9B . . 108.8 ?
    H9A C9 H9B . . 107.7 ?
    C9 C10 H10A . . 109.5 ?
    C9 C10 H10B . . 109.5 ?
    H10A C10 H10B . . 109.5 ?
    C9 C10 H10C . . 109.5 ?
    H10A C10 H10C . . 109.5 ?
    H10B C10 H10C . . 109.5 ?
    C1 O1 Zn1 . . 133.1(3) ?
    C1 O2 Zn1 . 1_545 117.8(3) ?
    C6 O3 Zn1 . . 128.3(3) ?
    C6 O4 Zn1 . 4_565 115.0(3) ?
    O2 Zn1 O1 1_565 . 107.80(15) yes
    O2 Zn1 O4 1_565 4_665 112.66(15) yes
    O1 Zn1 O4 . 4_665 116.62(17) yes
    O2 Zn1 O3 1_565 . 113.19(15) yes
    O1 Zn1 O3 . . 100.89(15) yes
    O4 Zn1 O3 4_665 . 105.21(14) yes
