# Supplementary material for: Anhydrous polymeric zinc(II) penta­noate
Source: Acta Crystallogr Sect E Struct Rep Online. 2008 Jun 7;64(Pt 7):m895. doi: 10.1107/S1600536808008283 (PMC2961895; doi:10.1107/S1600536808008283)
Supplement: Supplementary file 2 [file e-64-0m895-Isup2.hkl]

#
# h.k.l, Fo-squared, sigma (Fo-squared) 
# and status flag
#
data_I
_shelx_title  'C10 H18 O4 Zn'
_exptl_crystal_F_000 560

loop_
_refln_index_h     
_refln_index_k     
_refln_index_l     
_refln_F_squared_meas     
_refln_F_squared_sigma
_refln_observed_status
   0   0   3   55.92    1.92   1
   0   0  -3   70.27    1.81   1
   0   0   4 1267.88   59.15   1
   0   0  -4 1292.68   35.47   1
   0   0   5   46.35    1.27   1
   0   0  -5   50.43    1.62   1
   0   0   7   65.57    1.80   1
   0   0  -7   72.92    3.34   1
   0   0   8  285.50   12.14   1
   0   0  -8  316.33    7.93   1
   0   0   9   67.54    3.47   1
   0   0  -9   57.93    2.07   1
   0   0  10  788.65   21.89   1
   0   0 -10  736.24   18.14   1
   0   0  11  129.38    4.78   1
   0   0 -11  132.86    3.43   1
   0   0  12  500.34   19.28   1
   0   0 -12  503.05   17.13   1
   0   0  13  221.73    6.88   1
   0   0 -13  227.53    4.69   1
   0   0  14 1152.64   18.10   1
   0   0 -14 1227.37   18.86   1
   0   0  15  337.57    6.17   1
   0   0 -15  325.23    9.63   1
   0   0  16  797.95   13.21   1
   0   0 -16  791.50   16.06   1
   0   0  17  386.30   13.04   1
   0   0 -17  407.91    8.15   1
   0   0  18  741.14   25.43   1
   0   0 -18  741.23   12.20   1
   0   0  19  363.82   12.99   1
   0   0 -19  326.13    8.53   1
   0   0  20  425.79    8.49   1
   0   0 -20  379.43    9.08   1
   0   0  21  262.93   10.06   1
   0   0 -21  255.90    6.63   1
   0   0  22  130.09    5.89   1
   0   0 -22  122.66    5.96   1
   0   0  23  182.08    7.43   1
   0   0 -23  178.75    6.06   1
   0   0  24  199.04    7.81   1
   0   0 -24  193.43    9.89   1
   0   0  25   62.42    6.01   1
   0   0 -25   62.70    5.47   1
   0   0  26    4.85    4.76   1
   0   0 -26    0.71    3.79   1
   0   0  27    4.91    4.98   1
   0   0 -27    5.17    5.02   1
   0   0  28    1.89    5.00   1
   0   0 -28   10.71    4.39   1
   0   0  29   10.33    3.31   1
   0   0 -29    5.89    5.42   1
   0   0  30   12.57    4.62   1
   0   0 -30   25.38    4.60   1
   0   0  31   34.44    4.09   1
   0   0 -31   30.06    5.19   1
   0   0  32    9.33    5.16   1
   0   0 -32   20.44    6.14   1
   0   0  33   36.75    4.75   1
   0   0 -33   49.58    7.05   1
   0   0  34    3.61    5.54   1
   0   0 -34    7.99    7.44   1
   0   0  35   22.28    5.16   1
   0   0 -35   41.08    5.52   1
   0   0  36    2.64    6.68   1
   0   0 -36   17.01    6.58   1
   0   0  37   13.47    3.67   1
   0   0 -37   24.00    4.41   1
   0   0  38   -0.91    3.70   1
   0   0 -38   -3.27    7.75   1
   0   0 -39    8.02    3.83   1
   0   0  40    1.29    4.25   1
   0   1   0    3.89    1.54   1
   0  -1   0    5.00    2.00   1
   0  -1  -1  791.26   30.10   1
   0   1   1  796.76   22.82   1
   0  -1   1  782.12   22.45   1
   0   1   2  299.11   11.55   1
   0  -1  -2  312.26    9.15   1
   0  -1   2  330.66    8.31   1
   0   1  -2  321.45   10.93   1
   0   1   3 6970.76  197.95   1
   0  -1   3 6890.13  138.51   1
   0  -1  -4  328.10    5.79   1
   0  -1   4  320.12   12.47   1
   0   1  -4  313.15   14.84   1
   0   1   5 1524.73   35.36   1
   0  -1   5 1491.91   49.47   1
   0   1   6  225.62    4.03   1
   0   1  -6  218.38    6.43   1
   0   1   7 1136.96   19.59   1
   0  -1  -7 1157.91   54.09   1
   0  -1   7 1184.30   38.04   1
   0   1  -7 1110.18   18.66   1
   0   1   8   32.97    2.61   1
   0  -1  -8   28.76    2.07   1
   0  -1   8   36.43    2.50   1
   0   1  -8   36.94    2.57   1
   0  -1   9  610.97   22.78   1
   0   1  -9  584.56   21.83   1
   0   1  10    0.83    2.50   1
   0  -1 -10    4.51    2.59   1
   0  -1  10    0.58    2.13   1
   0   1 -10  -12.23    3.13   1
   0  -1 -11  798.35   12.56   1
   0  -1  11  782.65   13.59   1
   0   1 -11  781.81   12.53   1
   0   1  12   29.83    2.12   1
   0  -1 -12   29.54    2.17   1
   0  -1  12   32.70    2.82   1
   0   1 -12   30.99    2.07   1
   0  -1 -13  702.13   11.06   1
   0   1 -13  714.94   12.73   1
   0   1  14  100.45    4.22   1
   0  -1 -14   98.92    5.06   1
   0  -1  14  108.97    4.36   1
   0   1 -14  104.86    3.85   1
   0   1  15  757.51   18.16   1
   0  -1  15  741.39   31.35   1
   0   1 -15  712.87   11.76   1
   0   1  16  129.74    6.02   1
   0  -1 -16  158.49    5.50   1
   0  -1  16  135.90    4.95   1
   0   1 -16  135.21    6.48   1
   0   1  17  719.84   13.33   1
   0  -1 -17  795.12   14.63   1
   0  -1  17  770.07   32.64   1
   0   1 -17  670.98   25.67   1
   0   1  18  156.42    4.80   1
   0  -1 -18  191.59    6.28   1
   0  -1  18  208.04   10.83   1
   0   1 -18  157.86    6.98   1
   0   1  19  386.44   13.37   1
   0  -1 -19  405.95    8.73   1
   0  -1  19  424.52   13.08   1
   0   1 -19  379.03   13.66   1
   0   1  20  152.98    4.56   1
   0  -1 -20  148.12    5.23   1
   0  -1  20  141.40    5.67   1
   0   1 -20  133.08    7.04   1
   0   1  21  441.78    9.33   1
   0  -1  21  511.99   11.64   1
   0  -1 -21  485.08   11.61   1
   0   1 -21  485.13   10.09   1
   0   1  22   28.55    3.43   1
   0  -1  22   48.71    4.72   1
   0  -1 -22   50.03    3.91   1
   0   1 -22   28.38    2.88   1
   0   1  23  130.12    6.41   1
   0  -1  23  153.62    8.57   1
   0  -1 -23  139.84    6.53   1
   0   1 -23  126.58    8.37   1
   0   1  24    8.79    4.56   1
   0  -1  24   18.83    3.61   1
   0  -1 -24   12.31    3.06   1
   0   1 -24    9.54    3.02   1
   0   1  25   74.44    5.68   1
   0  -1  25   52.79    6.57   1
   0  -1 -25   65.34    4.90   1
   0   1 -25   59.20    5.33   1
   0   1  26   31.60    4.04   1
   0  -1  26   36.77    4.82   1
   0  -1 -26   28.59    5.20   1
   0   1 -26   33.27    4.29   1
   0   1  27  105.24    5.91   1
   0  -1  27  140.51    7.34   1
   0  -1 -27  164.45    9.07   1
   0   1 -27  144.63    8.32   1
   0   1  28   96.50    6.34   1
   0  -1  28   75.19    5.83   1
   0  -1 -28   96.99    6.31   1
   0   1 -28  106.36    8.13   1
   0   1  29   11.19    3.11   1
   0  -1  29   14.71    3.54   1
   0  -1 -29    8.67    4.40   1
   0   1 -29   28.06    7.62   1
   0   1  30   75.00    6.68   1
   0  -1  30   65.60    5.75   1
   0  -1 -30   77.20    6.65   1
   0   1 -30   76.83    6.50   1
   0   1  31    9.61    5.15   1
   0  -1  31    1.45    4.86   1
   0  -1 -31    5.44    5.85   1
   0   1 -31   10.36    4.58   1
   0   1  32   15.48    3.52   1
   0  -1  32   68.41    6.49   1
   0  -1 -32   53.10    5.72   1
   0   1 -32   48.31    5.51   1
   0   1  33   12.83    5.67   1
   0  -1  33    0.53    5.24   1
   0  -1 -33    2.63    4.49   1
   0   1 -33    4.56    6.62   1
   0   1  34   42.94    5.71   1
   0  -1  34   41.40    5.90   1
   0  -1 -34   42.84    5.02   1
   0   1 -34   49.75    5.49   1
   0   1  35    7.01    3.80   1
   0  -1  35    8.19    5.41   1
   0  -1 -35    6.09    6.75   1
   0   1 -35   14.00    5.40   1
   0   1  36   18.40    4.70   1
   0  -1  36   23.33    5.04   1
   0  -1 -36   48.58    7.56   1
   0   1 -36   18.14    4.13   1
   0   1  37    6.14    3.84   1
   0  -1  37    1.53    4.98   1
   0  -1 -37   13.12    5.91   1
   0   1 -37    4.77    7.86   1
   0   1  38   17.58    3.73   1
   0  -1 -38   13.57    6.08   1
   0   1 -38   13.86    3.26   1
   0   1  39    7.66    5.64   1
   0  -1  39    3.41    4.36   1
   0   1 -39    3.37    5.77   1
   0   1  40    4.47    3.81   1
   0  -1 -40    7.66    4.34   1
   0  -2  -1   12.83    2.30   1
   0  -2   1   22.89    3.26   1
   0  -2   2 1761.49   26.67   1
   0  -2   2 1776.24   29.69   1
   0  -2   3   20.67    2.51   1
   0   2   3   12.34    1.92   1
   0  -2  -3   14.47    2.00   1
   0  -2   3   18.37    2.93   1
   0   2   4 1861.96   36.40   1
   0  -2  -4 1790.23   27.40   1
   0   2   5   25.30    2.69   1
   0  -2  -5   21.47    2.53   1
   0  -2   5   21.15    2.61   1
   0   2   6 1988.03   40.55   1
   0  -2  -6 1973.71   65.55   1
   0  -2   6 1948.27   47.49   1
   0   2  -6 1943.44   55.74   1
   0   2   7   14.94    2.48   1
   0  -2  -7   17.59    2.39   1
   0  -2   7   13.67    2.54   1
   0   2  -7    9.22    2.41   1
   0   2   8 1212.06   19.16   1
   0  -2  -8 1231.70   51.51   1
   0  -2   8 1270.63   42.48   1
   0   2  -8 1234.76   34.39   1
   0   2   9   31.89    2.99   1
   0  -2  -9   40.71    3.15   1
   0  -2   9   41.57    3.56   1
   0   2  -9   33.22    3.05   1
   0  -2  10  586.00   22.26   1
   0   2 -10  596.37   28.27   1
   0  -2 -11  155.07    4.13   1
   0  -2  11  168.92    7.38   1
   0   2 -11  153.87    5.01   1
   0   2  12  352.21   14.56   1
   0  -2 -12  428.77    8.74   1
   0  -2  12  412.00   14.24   1
   0   2 -12  399.75   13.75   1
   0   2  13  195.76    5.88   1
   0  -2 -13  210.38    6.85   1
   0  -2  13  203.26    6.74   1
   0   2 -13  177.44    6.37   1
   0   2  14  296.10    9.29   1
   0  -2 -14  307.19    8.35   1
   0  -2  14  302.98   11.29   1
   0   2 -14  273.56   11.61   1
   0   2  15  219.70   10.37   1
   0  -2 -15  210.00    9.65   1
   0  -2  15  228.53    9.19   1
   0   2 -15  213.12    9.91   1
   0   2  16  199.50    5.93   1
   0  -2 -16  210.93    6.56   1
   0  -2  16  204.22    8.61   1
   0   2 -16  214.99    7.44   1
   0   2  17  159.84    5.32   1
   0  -2 -17  179.47    5.37   1
   0  -2  17  165.34    7.29   1
   0   2 -17  167.51    5.63   1
   0   2  18  333.79    7.76   1
   0  -2 -18  345.55   12.79   1
   0  -2  18  361.89    8.99   1
   0   2 -18  332.30   11.49   1
   0   2  19   34.36    3.32   1
   0  -2 -19   40.01    3.84   1
   0  -2  19   49.44    4.58   1
   0   2 -19   33.95    4.93   1
   0   2  20  157.05    6.37   1
   0  -2 -20  171.13    9.27   1
   0  -2  20  183.75    9.64   1
   0   2 -20  149.86    7.57   1
   0   2  21   20.30    3.66   1
   0  -2 -21   28.43    3.58   1
   0  -2  21   22.85    3.97   1
   0   2 -21   26.87    3.68   1
   0   2  22   56.25    5.12   1
   0  -2 -22   69.66    5.08   1
   0  -2  22   64.05    6.08   1
   0   2 -22   47.82    5.53   1
   0   2  23   64.86    5.58   1
   0  -2 -23   60.63    4.96   1
   0  -2  23   66.46    6.12   1
   0   2 -23   52.52    6.03   1
   0   2  24   69.15    6.34   1
   0  -2 -24   72.87    6.46   1
   0  -2  24   74.99    5.69   1
   0   2 -24   55.35    5.45   1
   0   2  25   76.72    6.08   1
   0  -2 -25   69.12    5.52   1
   0  -2  25   75.59    6.10   1
   0   2 -25   53.52    5.46   1
   0   2  26   11.23    5.52   1
   0  -2 -26    9.12    5.01   1
   0  -2  26   17.95    7.05   1
   0   2 -26   15.36    6.79   1
   0   2  27   30.06    5.22   1
   0  -2 -27   43.19    6.22   1
   0  -2  27   43.57    4.77   1
   0   2 -27   40.05    5.50   1
   0   2  28    8.85    4.54   1
   0  -2 -28   21.24    5.99   1
   0  -2  28   10.44    6.11   1
   0   2 -28   11.28    5.05   1
   0   2  29   19.88    4.56   1
   0  -2  29    0.92    5.56   1
   0  -2 -29   20.85    4.64   1
   0   2 -29   28.23    5.03   1
   0   2  30    6.52    5.31   1
   0  -2  30    4.16    3.97   1
   0  -2 -30   24.43    6.46   1
   0   2 -30    3.20    6.44   1
   0   2  31   20.76    4.52   1
   0  -2  31   11.79    5.51   1
   0  -2 -31   15.16    4.03   1
   0   2 -31   32.35    6.63   1
   0   2  32    8.11    5.25   1
   0  -2  32    7.65    6.49   1
   0  -2 -32   11.87    6.58   1
   0   2 -32    8.19    5.89   1
   0   2  33    9.19    4.17   1
   0  -2  33    8.75    4.31   1
   0  -2 -33   24.91    6.57   1
   0   2 -33   20.37    5.25   1
   0   2  34    4.81    4.54   1
   0  -2  34    4.29    6.16   1
   0  -2 -34    8.97    4.90   1
   0   2 -34   -0.87    4.83   1
   0   2  35   13.26    4.90   1
   0  -2 -35    6.44    4.34   1
   0   2 -35    3.82    6.13   1
   0   2  36    5.30    6.18   1
   0  -2  36    4.24    4.01   1
   0  -2 -36   11.40    6.58   1
   0   2 -36    3.94    5.23   1
   0   2  37    3.72    6.87   1
   0   2  38    6.64    5.98   1
   0  -2 -38    2.08    4.08   1
   0  -3   0    9.72    3.93   1
   0  -3   0    8.20    3.45   1
   0  -3   1  267.47   11.42   1
   0  -3  -1  307.39    9.63   1
   0  -3  -1  310.39   13.07   1
   0  -3   1  290.80   10.12   1
   0  -3   2    7.59    4.34   1
   0  -3  -2   27.61    5.93   1
   0  -3   2    9.87    2.53   1
   0  -3  -2   14.83    3.61   1
   0   3   3  329.25    8.30   1
   0  -3   3  329.05   14.92   1
   0  -3  -3  303.60    7.81   1
   0  -3   3  288.72    9.16   1
   0  -3   4   41.63    5.43   1
   0  -3  -4   27.47    3.47   1
   0  -3   4   29.92    3.80   1
   0   3   5  487.44   14.40   1
   0  -3   5  505.90   20.28   1
   0  -3  -5  451.52   19.57   1
   0  -3   5  483.11   15.83   1
   0  -3   6   17.70    6.04   1
   0  -3  -6    5.23    5.45   1
   0  -3   6    6.45    2.42   1
   0  -3  -7  662.32   24.93   1
   0  -3   7  740.58   28.12   1
   0   3   8   25.68    4.33   1
   0  -3  -8   26.00    3.77   1
   0  -3   8   19.95    3.75   1
   0   3   9  718.43   24.63   1
   0  -3  -9  716.82   27.05   1
   0  -3   9  708.56   12.56   1
   0   3  10   38.42    4.46   1
   0  -3 -10   42.61    4.07   1
   0  -3  10   50.20    4.53   1
   0   3 -10   44.71    5.18   1
   0   3  11  441.43    9.85   1
   0  -3 -11  492.20   10.27   1
   0  -3  11  451.49   22.38   1
   0   3 -11  417.66    9.46   1
   0   3  12   63.93    4.95   1
   0  -3 -12   67.77    4.55   1
   0  -3  12   59.96    4.73   1
   0   3 -12   60.90    5.61   1
   0   3  13  198.99    8.35   1
   0  -3 -13  186.58    6.03   1
   0  -3  13  203.41    9.05   1
   0   3 -13  199.93    9.52   1
   0   3  14   42.46    4.36   1
   0  -3 -14   57.06    4.50   1
   0  -3  14   68.12    5.69   1
   0   3 -14   47.22    4.48   1
   0   3  15  160.92    6.98   1
   0  -3 -15  171.57    7.17   1
   0  -3  15  181.57    8.53   1
   0   3 -15  157.20    7.04   1
   0   3  16    8.13    2.83   1
   0  -3 -16   10.03    2.94   1
   0  -3  16    8.66    6.39   1
   0   3 -16   11.50    3.73   1
   0   3  17   55.05    5.57   1
   0  -3 -17   50.91    3.99   1
   0  -3  17   41.19    4.33   1
   0   3 -17   47.21    5.42   1
   0   3  18   10.85    3.80   1
   0  -3 -18    7.63    5.09   1
   0  -3  18    5.63    4.19   1
   0   3 -18   17.16    6.10   1
   0   3  19   40.29    4.98   1
   0  -3 -19   13.73    5.03   1
   0  -3  19   29.57    3.80   1
   0   3 -19   28.07    4.89   1
   0   3  20    6.05    3.41   1
   0  -3 -20   17.43    5.17   1
   0  -3  20   24.00    6.28   1
   0   3 -20   12.21    7.97   1
   0   3  21   57.57    4.88   1
   0  -3 -21   60.58    4.61   1
   0  -3  21   68.43    5.92   1
   0   3 -21   50.74    6.69   1
   0   3  22   10.61    2.83   1
   0  -3 -22   26.19    4.21   1
   0  -3  22    8.48    5.37   1
   0   3 -22   15.16    7.47   1
   0   3  23   49.38    4.99   1
   0  -3 -23   45.63    5.16   1
   0  -3  23   44.88    5.09   1
   0   3 -23   41.80    7.25   1
   0   3  24   28.97    4.22   1
   0  -3 -24   34.93    4.81   1
   0  -3  24   35.15    5.61   1
   0   3 -24   28.45    4.88   1
   0   3  25   26.91    4.20   1
   0  -3 -25   42.91    4.56   1
   0  -3  25   23.35    3.93   1
   0   3 -25   41.87    6.27   1
   0   3  26   40.40    6.10   1
   0  -3 -26   32.74    4.91   1
   0  -3  26   28.64    5.21   1
   0   3 -26   35.73    5.91   1
   0   3  27   11.68    5.16   1
   0  -3 -27   27.82    4.52   1
   0  -3  27   14.74    4.34   1
   0   3 -27   13.90    4.62   1
   0   3  28   34.45    5.07   1
   0  -3 -28   36.40    5.11   1
   0  -3  28   41.48    5.80   1
   0   3 -28   22.40    5.00   1
   0   3  29    8.21    6.17   1
   0  -3 -29   20.18    6.60   1
   0  -3  29    5.01    6.31   1
   0   3 -29    8.53    6.60   1
   0   3  30   19.95    4.85   1
   0  -3 -30   23.66    7.38   1
   0  -3  30   17.83    5.18   1
   0   3 -30   20.30    7.40   1
   0   3  31   12.82    7.02   1
   0  -3 -31   22.55    8.31   1
   0  -3  31   -2.52    4.52   1
   0   3 -31    1.14    6.95   1
   0   3  32   20.02    7.97   1
   0  -3 -32   16.63    4.96   1
   0  -3  32   16.64    4.64   1
   0   3 -32    5.58    8.80   1
   0  -3  33    9.71    5.02   1
   0  -3 -33    1.33    4.52   1
   0   3 -33    8.52    8.18   1
   0  -3 -34    5.90    9.13   1
   0   3 -34    0.78    4.80   1
   0  -3  35   10.24    4.38   1
   0  -3 -35    3.63    5.56   1
   0   3 -35    1.16    5.35   1
   0   3  36   13.48    5.46   1
   0  -4   0   34.68    5.34   1
   0  -4   0   43.68    4.95   1
   0  -4   1    4.84    8.15   1
   0  -4  -1   19.32    7.45   1
   0  -4  -1    3.51    4.71   1
   0  -4   2  116.82    6.94   1
   0  -4  -2   99.20    6.60   1
   0  -4  -2  116.10    6.44   1
   0  -4   3    4.62    5.68   1
   0  -4  -3   10.25    7.35   1
   0  -4  -3    1.83    4.67   1
   0  -4   4  187.37    8.33   1
   0  -4  -4  171.16    9.93   1
   0  -4   4  167.54    9.87   1
   0  -4  -4  179.68    7.40   1
   0  -4   5   14.07    4.17   1
   0  -4  -5   22.16    4.36   1
   0  -4   5   27.47    4.98   1
   0  -4  -5   18.96    4.47   1
   0   4   6  150.29    6.64   1
   0  -4   6  146.06    7.01   1
   0  -4  -6  135.22   10.12   1
   0  -4   6  156.79    8.07   1
   0   4   7   24.19    4.12   1
   0  -4   7   11.96    3.29   1
   0  -4  -7   18.01    5.48   1
   0  -4   7   12.68    4.24   1
   0   4   8  140.54    5.89   1
   0  -4   8  159.09    8.91   1
   0  -4  -8  139.68    8.69   1
   0  -4   8  149.02    7.70   1
   0   4   9   17.88    3.23   1
   0  -4  -9   28.75    4.99   1
   0  -4   9   16.61    4.71   1
   0  -4  10  125.71    7.97   1
   0  -4 -10  170.04   10.51   1
   0  -4  10  132.51    7.33   1
   0  -4  11   12.25    3.66   1
   0  -4 -11   12.65    3.36   1
   0  -4  11   12.97    6.78   1
   0  -4  12  151.48    8.29   1
   0   4  12  150.00    6.92   1
   0  -4 -12  156.59    6.62   1
   0  -4  12  142.71    9.14   1
   0   4  13    5.25    5.27   1
   0  -4 -13    0.87    4.87   1
   0  -4  13    7.32    6.29   1
   0   4  14   60.76    5.10   1
   0  -4 -14   76.84    6.78   1
   0  -4  14   36.41    4.72   1
   0   4 -14   71.37    6.49   1
   0   4  15   14.10    6.23   1
   0  -4 -15    1.88    5.88   1
   0  -4  15    5.63    3.48   1
   0   4 -15    9.97    5.14   1
   0   4  16   29.50    4.23   1
   0  -4 -16   20.67    5.88   1
   0  -4  16   27.05    4.58   1
   0   4 -16   10.97    3.99   1
   0   4  17    8.27    5.63   1
   0  -4 -17    4.33    5.75   1
   0  -4  17    5.32    6.23   1
   0   4 -17    8.00    5.45   1
   0   4  18   16.42    3.53   1
   0  -4 -18   13.11    3.29   1
   0  -4  18   18.29    6.18   1
   0   4 -18   12.62    4.33   1
   0   4  19    8.80    4.17   1
   0  -4 -19    6.86    5.63   1
   0  -4  19   13.23    3.13   1
   0   4 -19   19.49    5.78   1
   0   4  20   11.31    4.07   1
   0  -4 -20    8.80    3.83   1
   0  -4  20   12.51    5.81   1
   0   4 -20   12.91    8.61   1
   0   4  21   13.46    4.44   1
   0  -4 -21   11.66    3.14   1
   0  -4  21    6.25    6.29   1
   0   4 -21   18.19    7.17   1
   0   4  22   11.80    6.28   1
   0  -4 -22   10.89    3.36   1
   0  -4  22    4.72    4.53   1
   0   4 -22    5.54    5.29   1
   0   4  23    9.27    4.52   1
   0  -4 -23   22.73    4.26   1
   0  -4  23   16.68    4.02   1
   0   4 -23   14.74    4.92   1
   0   4  24   14.73    6.14   1
   0  -4 -24    5.67    3.54   1
   0  -4  24    7.46    3.53   1
   0   4 -24   11.29    7.58   1
   0   4  25   14.19    4.45   1
   0  -4 -25    9.82    4.40   1
   0  -4  25    1.40    4.67   1
   0   4 -25    7.40    9.59   1
   0   4  26   11.05    5.07   1
   0  -4 -26    9.24    5.01   1
   0  -4  26   11.23    3.84   1
   0   4 -26    8.42    5.73   1
   0   4  27    9.58    5.19   1
   0  -4 -27   -2.43    4.46   1
   0   4 -27    4.93    7.77   1
   0   4  28   15.03    8.41   1
   0  -4 -28    9.75    4.21   1
   0   4 -28    0.88    6.94   1
   0   4  29   10.83    7.40   1
   0  -4 -29   19.56    5.91   1
   0  -4  29   12.07    4.79   1
   0  -4 -30   -7.67    8.17   1
   0  -4  30   -3.38    5.10   1
   0  -4 -31    6.19    6.16   1
   0   4  32    8.57    5.38   1
   0  -5   0   17.93   10.46   1
   0  -5   0   12.09    6.82   1
   0  -5   1   72.75    8.73   1
   0  -5  -1   56.71    8.21   1
   0  -5  -1   69.32    6.83   1
   0  -5   1   70.45    7.54   1
   0  -5   2   42.56    7.36   1
   0  -5  -2   30.11    5.37   1
   0  -5  -2   32.65    5.00   1
   0  -5   2   29.70    5.27   1
   0  -5   3   18.51    8.19   1
   0  -5  -3    6.68    7.46   1
   0  -5   3   18.88    6.72   1
   0  -5  -3   20.04    4.33   1
   0  -5   4    8.08    8.64   1
   0  -5  -4   14.40    4.71   1
   0  -5   4   10.69    3.96   1
   0  -5  -4   18.03    4.33   1
   0  -5   5   26.71   13.24   1
   0  -5  -5   15.78    5.05   1
   0  -5   5    8.56    3.93   1
   0  -5  -5   16.87    3.53   1
   0  -5   6   24.78    6.32   1
   0  -5  -6   16.00    4.08   1
   0  -5   6   11.40    3.58   1
   0  -5  -6   27.42    4.85   1
   0  -5   7   28.41    7.35   1
   0  -5  -7   34.06    5.21   1
   0  -5   7   25.36    4.37   1
   0  -5  -7   26.36    4.78   1
   0  -5   8   16.04    6.96   1
   0  -5  -8   19.86    6.79   1
   0  -5   8   13.44    5.76   1
   0  -5  -8   -0.78    4.97   1
   0  -5   9   37.03    6.13   1
   0  -5  -9   19.38    4.17   1
   0  -5   9   16.49    3.76   1
   0  -5  -9   40.30    4.74   1
   0  -5  10   19.98    7.97   1
   0  -5 -10    7.58    4.59   1
   0  -5  10    6.07    6.78   1
   0   5  11   16.68    3.56   1
   0  -5  11   15.38    4.54   1
   0  -5 -11   12.69    6.92   1
   0  -5  11   13.44    6.76   1
   0   5  12   11.56    3.38   1
   0  -5  12    4.07    6.51   1
   0  -5 -12    0.10    7.01   1
   0  -5  12   10.92    6.70   1
   0   5  13   12.12    3.33   1
   0  -5  13   27.34    4.92   1
   0  -5 -13   17.74    4.33   1
   0  -5  13   22.88    7.13   1
   0   5  14    0.28    3.43   1
   0  -5  14    5.46    4.11   1
   0  -5 -14    6.45    6.97   1
   0  -5  14    9.23    3.66   1
   0  -5  15   24.87    4.01   1
   0   5  15    6.73    3.20   1
   0  -5 -15   29.64    7.92   1
   0  -5  15    8.60    3.94   1
   0  -5  16    5.84    4.24   1
   0   5  16    2.35    3.49   1
   0  -5 -16   14.12    3.81   1
   0  -5  16    0.07    4.25   1
   0   5  17    8.44    5.86   1
   0  -5  17   14.59    6.34   1
   0  -5 -17   16.68    6.86   1
   0  -5  17    6.45    4.57   1
   0   5  18    4.00    3.92   1
   0  -5  18    3.16    4.41   1
   0  -5 -18    6.72    6.34   1
   0  -5  18    6.23    6.48   1
   0  -5  19    3.19    4.05   1
   0   5  19    8.20    5.63   1
   0  -5 -19    8.66    7.28   1
   0  -5  19    3.97    6.17   1
   0   5  20    6.39    3.93   1
   0  -5 -20   19.53    6.41   1
   0  -5  21    4.45    4.33   1
   0   5  21    4.43    4.12   1
   0  -5 -21   -0.35    6.91   1
   0  -5  21   -1.70    4.54   1
   0   5  22   17.78    6.48   1
   0  -5 -22    1.80    5.99   1
   0  -5  22    5.59    4.13   1
   0   5  23    3.39    4.50   1
   0  -5 -23    7.40    7.15   1
   0  -5  23    3.78    4.25   1
   0   5  24    6.14    4.29   1
   0  -5 -24   16.32    6.73   1
   0   5  25    6.89    6.17   1
   0  -5 -25    7.89    5.62   1
   0   5  26    8.10    4.31   1
   0   5  27    5.28    4.73   1
   0  -5 -27    0.50    6.74   1
   0  -6   0   27.65    5.02   1
   0  -6   0    4.45    5.73   1
   0  -6   1   16.26    4.55   1
   0  -6  -1   13.24    8.59   1
   0  -6   1    3.98    8.52   1
   0  -6  -1    0.76    5.20   1
   0  -6   2    5.43    8.89   1
   0  -6  -2   13.22    5.27   1
   0  -6   2   16.67    8.40   1
   0  -6  -2   22.87    7.32   1
   0  -6   3   22.94    7.33   1
   0  -6  -3   18.21    6.94   1
   0  -6   3    5.36    5.04   1
   0  -6  -3    1.31    5.29   1
   0  -6   4    5.86    5.16   1
   0  -6  -4   25.49    4.76   1
   0  -6   4   13.08    4.86   1
   0  -6  -4   11.67    4.83   1
   0  -6  -5   11.99    4.38   1
   0  -6  -5   20.50    6.89   1
   0  -6   6    7.39    9.78   1
   0  -6  -6    2.68    4.86   1
   0  -6  -6    4.98    4.57   1
   0  -6   7   -5.13    6.76   1
   0  -6  -7    1.42    6.19   1
   0  -6   7    3.58    4.06   1
   0  -6  -7   -1.98    4.28   1
   0  -6   8    4.51    8.67   1
   0  -6  -8   -1.04    7.26   1
   0  -6   8    6.40    4.20   1
   0  -6  -8    1.92    5.65   1
   0  -6   9    2.00    9.58   1
   0  -6  -9   -6.94    9.05   1
   0  -6  -9    9.01    4.14   1
   0  -6  10    4.50    5.71   1
   0  -6 -10    9.02    8.07   1
   0  -6 -10   -0.68    5.57   1
   0  -6  11    4.25    7.90   1
   0  -6 -11    0.18    5.74   1
   0  -6 -11   -1.67    3.97   1
   0  -6  12    1.28    5.25   1
   0  -6 -12    6.59    4.15   1
   0  -6  12   12.36    4.24   1
   0  -6 -12    4.45    5.72   1
   0  -6  13   10.39    7.54   1
   0  -6 -13    3.17    3.86   1
   0  -6  13    0.21    4.34   1
   0  -6 -13    0.52    5.88   1
   0  -6  14   13.86    5.40   1
   0  -6 -14    2.54    3.73   1
   0  -6 -14    1.91    5.68   1
   0  -6 -15    1.70    6.29   1
   0  -6 -16    5.58    5.02   1
   0  -6 -17    8.20    4.61   1
   1   0 -40    0.16    4.53   1
  -1   0  39   -1.28    3.55   1
   1   0 -39   15.28    5.48   1
  -1   0  38    9.36    3.35   1
   1   0 -38    0.70    5.87   1
  -1   0  37    6.87    5.69   1
   1   0 -37    1.18    6.85   1
  -1   0  36    0.90    4.88   1
   1   0 -36    4.70    5.50   1
  -1   0  35   -1.22    4.78   1
   1   0 -35    7.78    4.60   1
  -1   0  34    4.53    3.44   1
   1   0 -34   12.82    6.21   1
  -1   0  33    9.48    5.55   1
   1   0 -33   12.75    3.45   1
  -1   0  32    7.19    5.52   1
   1   0 -32    6.12    4.30   1
  -1   0  31    7.32    5.20   1
   1   0 -31    2.76    3.66   1
  -1   0  30   13.06    5.06   1
   1   0 -30    4.98    5.45   1
  -1   0  29    3.81    3.90   1
   1   0 -29    3.18    3.92   1
  -1   0  28    7.20    5.15   1
   1   0 -28    2.57    5.25   1
  -1   0  27    6.63    4.37   1
   1   0 -27    0.75    4.88   1
  -1   0  26    3.28    5.37   1
   1   0 -26    7.16    5.78   1
  -1   0  25   10.02    4.75   1
   1   0 -25    2.22    5.71   1
  -1   0  24    5.46    3.70   1
   1   0 -24    0.04    3.76   1
  -1   0  23    3.25    5.21   1
   1   0 -23    2.08    5.27   1
  -1   0  22    4.78    3.32   1
   1   0 -22   -2.62    2.90   1
  -1   0  21    1.40    3.89   1
   1   0 -21    8.52    2.33   1
  -1   0  20    5.14    4.75   1
   1   0 -20    1.03    3.12   1
  -1   0  19    4.92    4.51   1
   1   0 -19    1.81    2.92   1
  -1   0  18  -10.03    4.27   1
   1   0 -18    9.79    4.37   1
  -1   0  17    6.35    4.19   1
   1   0 -17    7.48    3.92   1
  -1   0  16    8.01    3.91   1
   1   0 -16    1.52    3.74   1
  -1   0  15    1.25    2.51   1
   1   0 -15    1.91    2.38   1
  -1   0  14    2.93    3.15   1
   1   0 -14    5.10    3.33   1
  -1   0  13    1.78    2.04   1
   1   0 -13    2.14    2.16   1
  -1   0  12    0.02    1.67   1
   1   0 -12    0.48    2.64   1
  -1   0  11    1.99    2.11   1
   1   0 -11    1.96    1.74   1
  -1   0  10   -3.11    2.08   1
   1   0 -10    0.94    2.38   1
  -1   0   9    3.70    1.83   1
   1   0  -9    0.67    1.58   1
  -1   0   8    0.67    1.56   1
   1   0  -8    1.41    1.78   1
  -1   0   7    0.91    1.01   1
   1   0  -7    0.67    1.11   1
   1   0  -6    1.40    1.44   1
  -1   0   6    1.46    1.25   1
   1   0  -5    2.54    1.23   1
  -1   0   5   -4.62    1.04   1
  -1   0   4    1.61    0.79   1
   1   0  -4   -0.15    1.13   1
  -1   0   3    0.62    0.63   1
   1   0  -3    1.38    0.79   1
  -1   0   2    0.72    0.33   1
   1   0  -2    2.03    0.46   1
  -1   0   1    0.57    0.16   1
   1   0  -1    0.94    0.39   1
   1   0   2    1.49    0.43   1
  -1   0  -2    0.53    0.33   1
   1   0   3    0.94    0.74   1
  -1   0  -3    0.74    0.73   1
   1   0   4    0.97    1.17   1
  -1   0  -4    1.57    0.77   1
   1   0   5    0.17    1.23   1
  -1   0  -5    0.38    0.98   1
   1   0   6    1.87    1.14   1
  -1   0  -6    2.27    1.20   1
   1   0   7    2.57    1.32   1
  -1   0  -7    0.15    1.34   1
   1   0   8   -1.38    1.53   1
  -1   0  -8    2.13    1.67   1
   1   0   9    2.85    1.71   1
  -1   0  -9    0.75    1.81   1
   1   0  10    2.23    1.46   1
  -1   0 -10    1.69    1.41   1
   1   0  11    1.09    2.35   1
  -1   0 -11    3.74    2.32   1
   1   0  12    0.85    2.51   1
  -1   0 -12    0.66    1.99   1
   1   0  13    0.23    2.93   1
  -1   0 -13    3.69    2.84   1
   1   0  14    2.62    2.86   1
  -1   0 -14    3.89    2.99   1
   1   0  15    7.84    3.15   1
  -1   0 -15    2.99    3.42   1
   1   0  16    2.65    3.38   1
  -1   0 -16    2.42    2.44   1
   1   0  17    4.76    2.61   1
  -1   0 -17    2.76    2.87   1
   1   0  18    6.76    4.28   1
  -1   0 -18    2.95    3.87   1
   1   0  19   -3.78    3.12   1
  -1   0 -19    1.39    4.45   1
   1   0  20    2.77    5.05   1
  -1   0 -20    0.97    4.50   1
   1   0  21    3.90    3.59   1
  -1   0 -21    1.16    3.07   1
   1   0  22    4.74    4.84   1
  -1   0 -22    8.83    4.52   1
   1   0  23    4.26    5.40   1
  -1   0 -23    7.23    5.09   1
   1   0  24    2.45    4.96   1
  -1   0 -24    0.40    3.97   1
   1   0  25    8.79    5.49   1
  -1   0 -25    6.53    3.53   1
   1   0  26    4.49    5.05   1
  -1   0 -26   12.03    4.86   1
   1   0  27    0.02    4.55   1
  -1   0 -27    9.78    4.42   1
   1   0  28    0.56    3.10   1
  -1   0 -28    4.76    4.51   1
   1   0  29    9.21    4.48   1
  -1   0 -29   -5.23    3.55   1
   1   0  30    0.37    3.69   1
  -1   0 -30   -0.44    5.19   1
   1   0  31    4.04    4.38   1
  -1   0 -31   -2.22    5.44   1
   1   0  32    5.27    3.39   1
  -1   0 -32    8.75    5.43   1
   1   0  33   10.02    5.14   1
  -1   0 -33   12.23    5.96   1
   1   0  34    5.51    5.14   1
  -1   0 -34    1.23    3.91   1
   1   0  35    3.60    4.79   1
  -1   0 -35   -8.28    5.58   1
   1   0  36    1.00    5.16   1
  -1   0 -36    2.64    4.00   1
   1   0  37    8.57    3.22   1
  -1   0 -37    7.97    5.07   1
  -1   0 -38   -4.16    5.20   1
  -1   0 -40    4.86    4.25   1
   1  -1 -40   -0.69    4.66   1
  -1   1  39   11.11    4.26   1
   1  -1 -39    0.83    5.98   1
   1   1 -39    2.67    4.46   1
  -1   1  38    1.73    5.06   1
  -1  -1  38    2.97    3.60   1
   1  -1 -38    0.59    8.45   1
   1   1 -38    1.84    6.01   1
  -1   1  37   10.03    5.82   1
   1  -1 -37    3.42    4.56   1
   1   1 -37    2.73    8.91   1
  -1   1  36    3.22    5.53   1
  -1  -1  36   -0.05    3.89   1
   1  -1 -36   -5.76    6.50   1
   1   1 -36   10.81    4.87   1
  -1   1  35    6.17    3.59   1
   1  -1 -35    4.26    5.82   1
   1   1 -35    7.24    6.57   1
  -1   1  34   10.40    5.43   1
  -1  -1  34   -2.63    3.28   1
   1  -1 -34   18.45    6.71   1
   1   1 -34    8.76    6.05   1
  -1   1  33    0.10    5.45   1
  -1  -1  33    0.90    4.52   1
   1  -1 -33    3.16    7.15   1
   1   1 -33    3.66    3.96   1
  -1   1  32    8.19    3.98   1
  -1  -1  32   14.40    5.17   1
   1  -1 -32   11.81    4.63   1
   1   1 -32    4.54    4.30   1
  -1   1  31   -1.81    4.40   1
  -1  -1  31    7.09    5.36   1
   1  -1 -31   -0.42    6.81   1
   1   1 -31   11.91    3.71   1
  -1   1  30   16.54    4.09   1
  -1  -1  30   16.75    3.91   1
   1  -1 -30   11.65    4.16   1
   1   1 -30   13.83    4.15   1
  -1   1  29    3.92    5.78   1
  -1  -1  29    3.72    4.27   1
   1  -1 -29    3.48    6.29   1
   1   1 -29    1.37    3.80   1
  -1   1  28   25.03    3.65   1
  -1  -1  28   12.09    6.01   1
   1  -1 -28   14.88    3.56   1
   1   1 -28   16.63    3.86   1
  -1   1  27    4.08    3.99   1
  -1  -1  27    8.12    4.11   1
   1  -1 -27    3.58    4.10   1
   1   1 -27    8.18    4.02   1
  -1   1  26   10.73    2.88   1
  -1  -1  26   15.87    5.64   1
   1  -1 -26   15.39    5.75   1
   1   1 -26    6.45    3.75   1
  -1   1  25    6.82    4.99   1
  -1  -1  25    4.08    2.78   1
   1  -1 -25    9.99    5.60   1
   1   1 -25    7.08    5.04   1
  -1   1  24    0.67    4.82   1
  -1  -1  24    8.19    4.26   1
   1  -1 -24    0.26    3.96   1
   1   1 -24    7.28    3.65   1
  -1   1  23   12.77    3.35   1
  -1  -1  23   24.31    3.54   1
   1  -1 -23   25.61    3.53   1
   1   1 -23   20.11    3.48   1
  -1   1  22   14.34    4.98   1
   1  -1 -22   11.77    5.14   1
  -1  -1  22    8.45    5.77   1
   1   1 -22    2.75    2.55   1
  -1   1  21   22.32    2.91   1
  -1  -1  21   28.42    3.57   1
   1  -1 -21   31.40    3.67   1
   1   1 -21   25.96    3.76   1
  -1   1  20    5.52    4.18   1
   1  -1 -20    2.87    3.07   1
  -1  -1  20    7.01    6.44   1
   1   1 -20    1.54    3.01   1
  -1   1  19   13.65    4.45   1
   1  -1 -19    7.90    2.12   1
  -1  -1  19   20.75    5.04   1
   1   1 -19    4.99    2.34   1
  -1   1  18    7.65    2.79   1
   1  -1 -18    2.84    2.91   1
  -1  -1  18    5.17    4.50   1
   1   1 -18    1.36    2.29   1
  -1   1  17   -5.63    2.43   1
   1  -1 -17    4.10    3.94   1
  -1  -1  17    3.73    3.13   1
   1   1 -17   -1.78    2.40   1
  -1   1  16    8.70    2.12   1
   1  -1 -16   11.08    2.38   1
  -1  -1  16    6.86    1.77   1
   1   1 -16   10.67    2.45   1
  -1   1  15    8.76    1.95   1
   1  -1 -15   11.40    2.08   1
  -1  -1  15   19.66    2.71   1
   1   1 -15    9.99    2.21   1
  -1   1  14   87.79    5.16   1
   1  -1 -14   98.79    3.92   1
  -1  -1  14   97.22    5.55   1
   1   1 -14   78.48    4.23   1
  -1   1  13  116.80    3.78   1
   1  -1 -13  123.73    3.75   1
  -1  -1  13  127.17    4.03   1
   1   1 -13  116.35    3.77   1
  -1   1  12  302.39    9.25   1
   1  -1 -12  275.32   10.90   1
  -1  -1  12  337.75   11.40   1
   1   1 -12  287.41   13.81   1
   1   1 -11 1556.20   44.56   1
  -1   1  10   10.67    1.72   1
   1  -1 -10    7.58    3.09   1
  -1  -1  10    9.37    1.83   1
   1   1 -10    9.46    3.22   1
  -1   1   9  310.12   10.31   1
   1  -1  -9  299.20    8.60   1
  -1  -1   9  336.71    7.37   1
   1   1  -9  295.13   11.35   1
  -1   1   8    2.81    2.72   1
   1  -1  -8    2.04    3.17   1
  -1  -1   8   -2.29    2.48   1
   1   1  -8    1.17    2.85   1
  -1   1   7  362.05   11.89   1
   1  -1  -7  359.56    8.77   1
  -1  -1   7  354.01    9.03   1
   1   1  -7  382.23   12.99   1
  -1   1   6   37.98    1.83   1
   1  -1  -6   32.65    2.33   1
  -1  -1   6   33.60    2.06   1
   1   1  -6   36.94    2.19   1
  -1   1   5    3.71    1.09   1
   1  -1  -5    2.03    2.08   1
  -1  -1   5    8.10    2.09   1
   1   1  -5    1.26    2.03   1
  -1   1   4   26.30    1.58   1
   1  -1  -4   27.92    1.89   1
  -1  -1   4   22.48    1.70   1
   1   1  -4   24.15    1.48   1
  -1   1   3  276.69    6.04   1
   1  -1  -3  272.39    6.61   1
  -1  -1   3  270.97    5.94   1
   1   1  -3  262.69    6.72   1
  -1   1   2  311.58    5.28   1
   1  -1  -2  308.99   13.08   1
  -1  -1   2  318.72    6.85   1
   1   1  -2  310.31    9.13   1
  -1   1   1    7.92    1.35   1
   1  -1  -1   12.86    1.94   1
  -1  -1   1    9.66    1.18   1
   1   1  -1   11.08    1.51   1
  -1   1   0  437.00   16.25   1
   1  -1   0  451.05    9.13   1
  -1  -1   0  465.37   13.48   1
   1   1   1   34.27    1.66   1
   1  -1   1   34.81    2.00   1
  -1  -1  -1   36.12    1.65   1
   1  -1   1   36.67    1.95   1
   1   1   2  112.64    4.62   1
  -1  -1  -2  119.86    2.39   1
   1  -1   2  105.99    3.00   1
  -1  -1  -3  915.17   13.77   1
   1  -1   3  918.54   21.48   1
  -1   1  -3  922.62   43.16   1
   1   1   4   15.46    1.55   1
  -1  -1  -4   12.75    1.39   1
   1  -1   4   10.66    1.56   1
  -1   1  -4   14.11    1.51   1
   1   1   5  209.38    3.58   1
  -1  -1  -5  214.92    8.50   1
   1  -1   5  217.19    6.41   1
  -1   1  -5  218.70    6.59   1
   1   1   6    3.61    1.91   1
  -1  -1  -6    1.91    0.75   1
   1  -1   6    2.05    1.59   1
  -1   1  -6    3.37    1.06   1
   1   1   7  258.95    4.79   1
  -1  -1  -7  263.96    8.72   1
   1  -1   7  276.32    5.10   1
  -1   1  -7  261.26    5.00   1
   1   1   8  207.35    3.91   1
  -1  -1  -8  218.31    4.22   1
   1  -1   8  222.68    6.11   1
  -1   1  -8  224.69    5.54   1
   1   1   9  292.94   12.53   1
  -1  -1  -9  301.82    7.89   1
   1  -1   9  291.34   10.29   1
  -1   1  -9  286.26    7.49   1
   1   1  10  112.09    4.40   1
  -1  -1 -10  119.39    4.31   1
   1  -1  10  124.62    3.88   1
  -1   1 -10  106.46    5.59   1
   1   1  11  117.47    4.23   1
  -1  -1 -11  118.95    5.07   1
   1  -1  11  137.31    3.98   1
  -1   1 -11  126.13    4.82   1
   1   1  12   80.81    3.95   1
  -1  -1 -12   78.00    3.98   1
   1  -1  12   84.38    4.02   1
  -1   1 -12   84.72    3.94   1
   1   1  13   41.00    2.64   1
  -1  -1 -13   29.41    2.45   1
   1  -1  13   34.53    3.26   1
  -1   1 -13   34.79    2.67   1
   1   1  14  108.90    4.10   1
  -1  -1 -14  111.44    3.69   1
   1  -1  14  125.37    7.00   1
  -1   1 -14  115.44    6.23   1
   1   1  15   85.66    3.30   1
  -1  -1 -15   77.57    3.03   1
   1  -1  15   83.10    5.10   1
  -1   1 -15   68.84    4.01   1
   1   1  16    8.89    1.74   1
  -1  -1 -16   14.06    2.37   1
   1  -1  16   14.40    2.27   1
  -1   1 -16   12.41    2.28   1
   1   1  17   26.83    2.98   1
  -1  -1 -17   25.84    2.53   1
   1  -1  17   23.17    3.22   1
  -1   1 -17   27.73    3.73   1
   1   1  18    5.29    1.67   1
  -1  -1 -18    7.27    4.58   1
   1  -1  18    5.53    1.93   1
  -1   1 -18    3.36    4.31   1
   1   1  19    2.41    2.55   1
   1  -1  19    6.26    3.37   1
  -1  -1 -19   -6.19    3.66   1
  -1   1 -19    0.38    4.34   1
   1   1  20    5.70    3.79   1
   1  -1  20    6.67    4.81   1
  -1  -1 -20   11.54    4.76   1
  -1   1 -20    8.72    2.55   1
   1   1  21   10.82    4.20   1
   1  -1  21   11.60    5.23   1
  -1  -1 -21   11.48    4.40   1
  -1   1 -21    0.88    4.27   1
   1   1  22   31.92    3.72   1
   1  -1  22   34.65    4.39   1
  -1  -1 -22   38.33    3.74   1
  -1   1 -22   31.35    4.36   1
   1   1  23   10.21    2.69   1
   1  -1  23   16.49    3.80   1
  -1  -1 -23   16.36    3.39   1
  -1   1 -23   15.09    3.47   1
   1   1  24   29.65    4.58   1
   1  -1  24   45.14    4.39   1
  -1  -1 -24   50.77    5.05   1
  -1   1 -24   43.94    5.07   1
   1   1  25   15.48    3.77   1
   1  -1  25    9.32    2.81   1
  -1  -1 -25   10.63    4.83   1
  -1   1 -25    7.96    3.03   1
   1   1  26   14.46    3.37   1
   1  -1  26   11.99    5.24   1
  -1  -1 -26   10.11    2.74   1
  -1   1 -26   12.65    3.55   1
   1   1  27   14.63    3.05   1
   1  -1  27    6.93    3.75   1
  -1  -1 -27   13.32    2.82   1
  -1   1 -27   14.18    5.14   1
   1   1  28   10.28    5.12   1
   1  -1  28   16.42    3.45   1
  -1  -1 -28    6.71    4.01   1
  -1   1 -28    9.78    3.53   1
   1   1  29   14.08    5.51   1
   1  -1  29    5.18    5.43   1
  -1  -1 -29   -3.54    4.21   1
  -1   1 -29   10.08    4.13   1
   1   1  30   -0.74    5.31   1
   1  -1  30    4.45    4.05   1
  -1  -1 -30    6.06    5.32   1
  -1   1 -30    4.64    5.37   1
   1   1  31    3.45    4.01   1
   1  -1  31    0.08    4.85   1
  -1  -1 -31   13.46    5.00   1
  -1   1 -31   19.56    6.03   1
   1   1  32   11.37    5.40   1
   1  -1  32    4.89    5.54   1
  -1  -1 -32   10.35    3.22   1
  -1   1 -32    4.15    5.98   1
   1   1  33    9.71    5.46   1
   1  -1  33    3.76    3.66   1
  -1  -1 -33    8.46    5.21   1
  -1   1 -33    1.63    4.30   1
   1   1  34    2.16    5.29   1
   1  -1  34   10.44    5.48   1
  -1  -1 -34    2.28    4.01   1
  -1   1 -34    6.00    4.39   1
   1   1  35    4.27    3.62   1
   1  -1  35    3.03    4.23   1
  -1  -1 -35    7.68    4.29   1
  -1   1 -35    7.56    6.42   1
   1   1  36    4.46    5.91   1
   1  -1  36    4.27    5.31   1
  -1  -1 -36    5.74    5.51   1
  -1   1 -36    0.63    4.59   1
   1   1  37    0.42    5.79   1
  -1  -1 -37    6.95    3.55   1
  -1   1 -37   -5.45    6.19   1
   1   1  38    6.36    3.64   1
   1  -1  38    0.54    4.05   1
  -1   1 -38    4.07    5.32   1
  -1  -1 -39    2.51    3.58   1
  -1   1 -39    6.61    4.00   1
  -1   2  38    1.52    4.65   1
   1  -2 -38    3.66    4.42   1
  -1   2  37    6.98    4.81   1
   1  -2 -37    2.77    4.15   1
  -1   2  36    8.37    6.28   1
  -1  -2  36    7.59    3.83   1
   1  -2 -36   13.94    8.70   1
   1   2 -36   12.50    4.35   1
  -1   2  35   -1.42    6.27   1
  -1  -2  35    6.46    5.63   1
   1  -2 -35    0.93    6.70   1
   1   2 -35    1.53    6.51   1
  -1   2  34    6.86    6.42   1
  -1  -2  34    9.52    5.92   1
   1  -2 -34   15.02    5.57   1
   1   2 -34   18.89    5.57   1
  -1   2  33   10.75    3.92   1
  -1  -2  33    9.00    4.83   1
   1  -2 -33    6.44    7.50   1
   1   2 -33   22.62    4.91   1
  -1   2  32   11.69    3.87   1
  -1  -2  32    6.62    3.76   1
   1  -2 -32   19.88    6.77   1
   1   2 -32    2.40    6.51   1
  -1   2  31    6.81    3.18   1
  -1  -2  31   15.43    5.28   1
   1  -2 -31   19.72    4.48   1
   1   2 -31   18.72    4.56   1
  -1   2  30    7.78    3.05   1
  -1  -2  30    9.23    4.50   1
   1  -2 -30   20.10    5.38   1
   1   2 -30    9.23    5.48   1
  -1   2  29   15.00    3.31   1
   1  -2 -29   25.47    7.23   1
  -1  -2  29   27.19    4.71   1
   1   2 -29   31.67    5.73   1
  -1   2  28   20.66    3.91   1
   1  -2 -28   23.36    5.27   1
  -1  -2  28   12.39    3.43   1
   1   2 -28   30.23    5.52   1
  -1   2  27   11.36    3.00   1
   1  -2 -27   27.86    4.45   1
  -1  -2  27   20.53    3.85   1
   1   2 -27   15.56    4.11   1
  -1   2  26   32.62    4.68   1
   1  -2 -26   20.30    4.65   1
  -1  -2  26   30.46    5.46   1
   1   2 -26    1.75    6.35   1
  -1   2  25   21.27    3.90   1
   1  -2 -25   30.57    4.69   1
  -1  -2  25   32.64    4.78   1
   1   2 -25   17.40    4.39   1
  -1   2  24   25.36    3.89   1
   1  -2 -24   44.15    5.31   1
  -1  -2  24   39.44    6.95   1
   1   2 -24   34.83    5.18   1
  -1   2  23    5.44    4.91   1
   1  -2 -23    8.96    5.44   1
  -1  -2  23    6.12    6.49   1
   1   2 -23    8.37    3.83   1
  -1   2  22   18.60    5.36   1
   1  -2 -22   16.24    3.69   1
  -1  -2  22   19.63    3.57   1
   1   2 -22   16.51    4.42   1
  -1   2  21   13.39    2.72   1
   1  -2 -21   18.37    3.50   1
  -1  -2  21   12.92    2.86   1
   1   2 -21    8.54    2.97   1
  -1   2  20   72.04    5.43   1
   1  -2 -20   82.12    4.63   1
  -1  -2  20   72.20    5.51   1
   1   2 -20   67.54    5.54   1
  -1   2  19   24.01    3.42   1
   1  -2 -19   27.66    3.72   1
  -1  -2  19   22.36    3.65   1
   1   2 -19   25.82    3.65   1
  -1   2  18  122.63    6.12   1
   1  -2 -18  132.73    5.84   1
  -1  -2  18  148.59    6.79   1
   1   2 -18  136.28    6.14   1
  -1   2  17   -9.02    4.95   1
   1  -2 -17    3.19    3.68   1
  -1  -2  17    7.21    5.85   1
   1   2 -17   12.20    5.71   1
  -1   2  16  144.92    6.34   1
   1  -2 -16  140.50    7.58   1
  -1  -2  16  142.94    5.75   1
   1   2 -16  137.02    6.23   1
  -1   2  15    6.22    5.95   1
   1  -2 -15    4.18    4.50   1
  -1  -2  15   11.46    4.54   1
   1   2 -15    7.52    5.94   1
  -1   2  14  530.91   10.40   1
   1  -2 -14  575.36   16.61   1
  -1  -2  14  564.78   10.21   1
   1   2 -14  516.82   19.82   1
  -1   2  13  153.40    5.41   1
   1  -2 -13  158.88    4.68   1
  -1  -2  13  160.40    5.05   1
   1   2 -13  162.00    7.56   1
  -1   2  12   81.00    3.83   1
   1  -2 -12   85.37    4.33   1
  -1  -2  12   68.82    5.01   1
   1   2 -12   73.66    4.70   1
  -1   2  11    4.90    3.27   1
   1  -2 -11    9.44    4.28   1
  -1  -2  11    1.61    3.25   1
   1   2 -11    4.29    5.02   1
  -1   2  10  156.40    6.35   1
   1  -2 -10  158.64    5.77   1
  -1  -2  10  179.08    8.14   1
   1   2 -10  160.35    6.50   1
  -1   2   9  171.72    6.99   1
   1  -2  -9  141.56    5.78   1
  -1  -2   9  161.60    5.35   1
   1   2  -9  145.96    5.83   1
  -1   2   8  467.84   13.70   1
   1  -2  -8  430.41   14.82   1
  -1  -2   8  476.53   14.00   1
   1   2  -8  432.29    9.87   1
  -1   2   7    7.25    3.91   1
   1  -2  -7    4.33    2.76   1
  -1  -2   7    3.07    2.75   1
   1   2  -7    4.19    2.64   1
  -1   2   6   15.80    2.09   1
   1  -2  -6   26.83    3.11   1
  -1  -2   6   14.88    2.31   1
   1   2  -6   14.87    2.39   1
   1  -2  -5   72.74    2.97   1
  -1  -2   5   74.73    3.42   1
   1   2  -5   76.44    3.81   1
   1  -2  -4   32.64    2.85   1
  -1  -2   4   35.40    2.74   1
   1   2  -4   35.75    3.21   1
  -1   2   3  140.72    5.52   1
   1  -2  -3  130.53    5.01   1
  -1  -2   3  137.29    7.07   1
  -1  -2   2   26.55    2.36   1
  -1   2   2   22.34    2.21   1
   1  -2  -2   23.34    2.99   1
  -1  -2   2   22.93    2.37   1
  -1  -2   1   95.58    3.32   1
  -1   2   1   90.39    4.10   1
   1  -2  -1   95.99    3.95   1
  -1  -2   1   91.83    3.17   1
  -1  -2   0    0.57    2.55   1
   1  -2   0    7.50    3.39   1
  -1  -2   0    7.41    2.22   1
  -1  -2  -1   70.75    3.57   1
   1  -2   1   75.98    4.75   1
   1  -2   1   81.35    4.13   1
  -1  -2  -1   79.30    4.09   1
   1  -2   2    5.08    1.51   1
   1   2   2    6.18    1.41   1
  -1  -2  -2    4.72    1.63   1
   1  -2   2    7.06    1.87   1
   1  -2   3  114.49    3.68   1
   1   2   3  112.22    3.37   1
  -1  -2  -3  103.93    4.57   1
   1  -2   3  119.31    4.04   1
   1  -2   4  217.08    7.95   1
   1   2   4  219.56    6.44   1
  -1  -2  -4  212.90    6.75   1
   1  -2   4  202.30    5.39   1
   1   2   5  142.63    3.63   1
  -1  -2  -5  123.47    4.61   1
   1  -2   5  139.24    4.76   1
  -1   2  -5  143.75    5.55   1
   1   2   6  917.27   29.72   1
   1  -2   6  861.22   14.35   1
  -1   2  -6  854.48   25.11   1
   1   2   7   39.86    3.21   1
  -1  -2  -7   39.68    2.92   1
   1  -2   7   43.34    3.90   1
  -1   2  -7   49.13    3.90   1
   1   2   8  475.35   13.78   1
  -1  -2  -8  482.69   10.38   1
   1  -2   8  510.62   17.07   1
  -1   2  -8  456.01   17.46   1
   1   2   9   19.91    2.82   1
  -1  -2  -9   16.44    2.26   1
   1  -2   9   21.96    2.77   1
  -1   2  -9   12.32    2.74   1
   1   2  10  282.94    5.95   1
  -1  -2 -10  318.72   10.98   1
   1  -2  10  297.42   11.13   1
  -1   2 -10  292.63    6.99   1
   1   2  11   57.60    3.46   1
  -1  -2 -11   48.29    3.06   1
   1  -2  11   53.35    3.79   1
  -1   2 -11   56.46    3.59   1
   1   2  12   16.39    3.99   1
  -1  -2 -12   10.32    1.85   1
   1  -2  12    7.87    2.09   1
  -1   2 -12   13.63    2.79   1
   1   2  13    8.72    3.92   1
  -1  -2 -13    6.54    2.11   1
   1  -2  13    3.79    1.94   1
  -1   2 -13    0.79    3.78   1
   1   2  14   37.24    3.18   1
  -1  -2 -14   41.96    3.48   1
   1  -2  14   38.76    3.98   1
  -1   2 -14   36.44    4.24   1
   1   2  15   11.91    2.71   1
  -1  -2 -15    9.68    2.46   1
   1  -2  15   19.74    2.93   1
  -1   2 -15   15.93    3.36   1
   1   2  16   76.21    4.00   1
  -1  -2 -16   81.06    4.74   1
   1  -2  16   80.95    4.94   1
  -1   2 -16   91.42    4.65   1
   1   2  17   51.18    3.46   1
  -1  -2 -17   60.02    5.00   1
   1  -2  17   51.77    4.44   1
  -1   2 -17   59.59    5.46   1
   1   2  18    9.97    5.09   1
  -1  -2 -18    5.15    4.27   1
   1  -2  18    7.83    5.44   1
  -1   2 -18   10.68    5.93   1
   1   2  19  146.39    7.22   1
  -1  -2 -19  134.33    6.77   1
   1  -2  19  117.40    6.59   1
  -1   2 -19  126.90    6.33   1
   1   2  20   10.59    3.02   1
  -1  -2 -20   11.96    2.95   1
   1  -2  20   12.69    2.97   1
  -1   2 -20   16.80    3.53   1
   1   2  21   85.29    5.64   1
  -1  -2 -21   98.15    6.64   1
   1  -2  21   84.54    6.53   1
  -1   2 -21   76.57    7.26   1
   1   2  22   37.45    4.62   1
  -1  -2 -22   45.23    5.19   1
   1  -2  22   35.88    4.42   1
  -1   2 -22   35.81    5.42   1
   1   2  23   67.20    6.04   1
  -1  -2 -23   53.98    5.18   1
   1  -2  23   71.79    5.93   1
  -1   2 -23   71.38    7.16   1
   1   2  24   14.22    3.67   1
  -1  -2 -24   17.81    6.33   1
   1  -2  24   12.86    2.77   1
  -1   2 -24   16.79    3.80   1
   1   2  25   42.14    5.51   1
  -1  -2 -25   65.33    6.62   1
   1  -2  25   64.72    6.56   1
  -1   2 -25   38.22    5.50   1
   1   2  26   13.85    3.12   1
  -1  -2 -26    9.88    3.82   1
   1  -2  26   14.59    3.99   1
  -1   2 -26   20.77    7.25   1
   1   2  27   12.97    3.51   1
  -1  -2 -27   27.51    4.13   1
   1  -2  27   18.78    3.76   1
  -1   2 -27   19.35    4.27   1
   1   2  28    0.33    5.52   1
   1  -2  28   12.85    6.32   1
  -1  -2 -28    4.28    3.96   1
  -1   2 -28    8.45    6.10   1
   1   2  29   13.29    3.50   1
   1  -2  29   18.46    4.07   1
  -1  -2 -29   14.74    4.28   1
  -1   2 -29   37.14    6.70   1
   1   2  30  -10.28    5.40   1
   1  -2  30    4.80    3.44   1
  -1  -2 -30   10.41    4.87   1
  -1   2 -30   12.30    5.56   1
   1   2  31    4.00    5.31   1
   1  -2  31   11.09    5.78   1
  -1  -2 -31    1.42    5.69   1
  -1   2 -31    8.76    5.18   1
   1   2  32   12.69    5.17   1
   1  -2  32   12.91    5.85   1
  -1  -2 -32   18.64    6.65   1
  -1   2 -32    7.33    4.71   1
   1   2  33    4.39    5.66   1
   1  -2  33    6.66    7.13   1
  -1  -2 -33    1.97    3.78   1
  -1   2 -33    9.23    5.17   1
   1   2  34    1.16    5.65   1
   1  -2  34    3.90    3.93   1
  -1  -2 -34    3.97    6.68   1
  -1   2 -34    5.34    6.37   1
   1   2  35    2.09    4.97   1
  -1  -2 -35    9.41    5.92   1
  -1   2 -35    5.42    9.89   1
   1   2  36    1.04    5.85   1
  -1  -2 -36    5.82    3.95   1
  -1   2 -36    7.00    4.20   1
   1  -2  37    8.16    4.53   1
  -1  -2 -37    7.25    5.60   1
  -1   2 -37    6.24    4.37   1
  -1   3  36    2.50    5.65   1
   1  -3 -36    5.33    4.94   1
  -1   3  35    9.54    5.46   1
  -1  -3  35   -0.43    4.10   1
  -1   3  34    6.98    4.89   1
   1  -3 -34   -4.77   10.18   1
   1   3 -34    5.11    6.12   1
  -1   3  33    5.12    4.52   1
   1  -3 -33   10.13    4.12   1
  -1  -3  33    2.12    7.01   1
   1   3 -33    1.55    8.33   1
  -1   3  32   10.67    5.61   1
   1  -3 -32    4.62    5.48   1
  -1  -3  32    5.68    4.27   1
   1   3 -32    0.90    8.98   1
  -1   3  31    5.99    4.60   1
   1  -3 -31    3.10    7.17   1
  -1  -3  31    7.70    3.62   1
   1   3 -31    7.18    7.35   1
  -1   3  30    7.26    4.11   1
   1  -3 -30    9.04    5.02   1
  -1  -3  30   13.64    5.75   1
   1   3 -30   16.75    7.43   1
  -1   3  29   17.96    4.95   1
   1  -3 -29    8.58    6.29   1
  -1  -3  29    6.11    5.12   1
   1   3 -29   22.97    7.76   1
  -1   3  28   17.52    4.27   1
   1  -3 -28   16.97    4.53   1
  -1  -3  28   14.65    4.34   1
   1   3 -28   21.78    7.19   1
  -1   3  27    9.55    4.04   1
   1  -3 -27   12.44    4.79   1
  -1  -3  27   12.70    3.93   1
   1   3 -27   12.05    7.52   1
  -1   3  26   16.61    3.84   1
   1  -3 -26   23.78    3.74   1
  -1  -3  26   15.97    3.96   1
   1   3 -26   13.90    5.94   1
  -1   3  25   13.74    4.28   1
   1  -3 -25   18.47    4.49   1
  -1  -3  25   15.85    5.94   1
   1   3 -25   22.03    5.31   1
  -1   3  24   13.22    2.90   1
   1  -3 -24    9.67    3.70   1
  -1  -3  24   13.15    4.05   1
   1   3 -24   15.82    6.92   1
  -1   3  23    8.35    4.36   1
   1  -3 -23   11.79    3.89   1
  -1  -3  23   15.99    5.83   1
   1   3 -23   14.54    7.08   1
  -1   3  22   11.98    2.91   1
   1  -3 -22    6.42    4.17   1
  -1  -3  22   16.27    5.04   1
   1   3 -22   19.45    7.53   1
  -1   3  21   14.88    3.12   1
   1  -3 -21   28.73    4.15   1
  -1  -3  21   34.23    4.61   1
   1   3 -21   27.67    6.07   1
  -1   3  20   13.35    4.23   1
   1  -3 -20    4.77    3.76   1
  -1  -3  20   12.15    4.20   1
   1   3 -20   10.80    3.85   1
  -1   3  19   27.59    4.04   1
   1  -3 -19   34.54    4.19   1
  -1  -3  19   40.24    5.92   1
   1   3 -19   20.15    4.32   1
  -1   3  18   11.22    6.55   1
   1  -3 -18   -1.60    4.88   1
  -1  -3  18    5.32    5.56   1
   1   3 -18    5.46    4.42   1
  -1   3  17  123.01    6.76   1
   1  -3 -17  130.84    6.36   1
  -1  -3  17  149.91    7.70   1
   1   3 -17  123.36    7.17   1
  -1   3  16    4.35    7.76   1
   1  -3 -16    3.34    5.72   1
  -1  -3  16    5.98    5.29   1
   1   3 -16    6.29    4.92   1
  -1   3  15  142.87    7.19   1
   1  -3 -15  138.75    6.56   1
  -1  -3  15  143.01    6.73   1
   1   3 -15  128.22    7.78   1
  -1   3  14   90.57    6.20   1
   1  -3 -14   96.43    5.42   1
  -1  -3  14   92.74    6.32   1
   1   3 -14   80.02    5.40   1
  -1   3  13  271.34   13.11   1
   1  -3 -13  286.70    7.65   1
  -1  -3  13  283.01   10.91   1
   1   3 -13  271.66    9.17   1
  -1   3  12  150.76    6.72   1
   1  -3 -12  157.65    9.29   1
  -1  -3  12  161.60    9.51   1
   1   3 -12  147.16    7.37   1
  -1   3  11  658.95   15.86   1
   1  -3 -11  633.92   12.39   1
   1   3 -11  678.34   29.59   1
   1  -3 -10   11.05    6.23   1
   1   3 -10    8.89    7.93   1
  -1   3   9  280.95   10.05   1
   1  -3  -9  329.48   14.73   1
  -1  -3   9  324.44   13.89   1
   1   3  -9  319.13   11.18   1
   1  -3  -8    6.64    6.17   1
  -1  -3   8   14.25    5.42   1
   1   3  -8    2.51    6.76   1
  -1   3   7  319.52    8.63   1
   1  -3  -7  310.10    8.95   1
  -1  -3   7  338.65   11.29   1
   1   3  -7  379.46    8.22   1
  -1  -3   6    4.12    3.56   1
  -1   3   6    4.46    4.34   1
  -1  -3   6    1.39    3.82   1
  -1   3   5  314.57   11.53   1
  -1  -3   5  319.09   14.38   1
   1  -3  -5  329.81    9.01   1
  -1  -3   5  324.57    8.10   1
  -1  -3   4    7.48    2.25   1
  -1   3   4   11.92    5.45   1
   1  -3  -4   21.82    6.01   1
  -1  -3   4    5.48    2.39   1
  -1   3   3  232.15    7.01   1
  -1  -3   3  227.93    7.35   1
   1  -3  -3  219.76   10.36   1
  -1  -3   3  266.48    8.27   1
  -1  -3   2   49.24    3.99   1
   1  -3  -2   48.42    4.53   1
  -1  -3   1  254.69    7.89   1
   1  -3  -1  281.59   12.86   1
  -1  -3   1  274.73   14.03   1
   1  -3  -1  285.38    7.28   1
  -1  -3   0  195.95    7.75   1
   1  -3   0  172.80    5.83   1
   1  -3   0  199.90    6.53   1
   1  -3   1  273.48    8.03   1
  -1  -3  -1  272.76   14.24   1
   1  -3   1  276.63    8.27   1
   1  -3   2  311.86    7.95   1
  -1  -3  -2  315.42   10.32   1
   1  -3   2  283.61   14.31   1
   1  -3   3  482.30   20.80   1
  -1  -3  -3  383.61   10.09   1
   1  -3   3  444.86   12.45   1
  -1  -3  -3  452.56   14.11   1
   1  -3   4  372.55   13.37   1
   1   3   4  336.24    7.98   1
  -1  -3  -4  351.42   15.75   1
   1  -3   4  353.22   13.14   1
   1  -3   5  322.20    8.66   1
   1   3   5  308.76    6.50   1
  -1  -3  -5  307.94   11.03   1
   1  -3   5  352.96   13.73   1
   1  -3   6  267.90   10.65   1
   1   3   6  253.86    6.01   1
  -1  -3  -6  268.00    8.13   1
   1  -3   6  283.95   13.17   1
   1   3   7  389.16   16.18   1
   1  -3   7  375.52   11.81   1
  -1  -3  -7  419.09    9.35   1
   1  -3   7  387.76   15.11   1
  -1  -3  -8  194.91    5.89   1
   1  -3   8  194.33    6.37   1
   1   3   9  327.53   10.60   1
  -1  -3  -9  339.32   14.62   1
   1  -3   9  316.77   13.47   1
  -1   3  -9  304.96    7.91   1
   1   3  10   60.43    4.97   1
  -1  -3 -10   49.79    4.16   1
   1  -3  10   56.49    4.63   1
  -1   3 -10   58.38    5.33   1
   1   3  11  245.03    9.06   1
  -1  -3 -11  235.18    5.82   1
   1  -3  11  236.13   12.71   1
  -1   3 -11  237.97    8.52   1
   1   3  12   49.65    4.16   1
  -1  -3 -12   46.47    4.23   1
   1  -3  12   44.77    4.37   1
  -1   3 -12   48.08    4.41   1
   1   3  13  112.00    6.30   1
  -1  -3 -13  105.24    4.59   1
  -1   3 -13  118.27    6.98   1
   1   3  14  209.65    6.85   1
  -1  -3 -14  207.08    5.79   1
   1  -3  14  237.13    7.72   1
  -1   3 -14  199.11   10.03   1
   1   3  15   17.97    3.27   1
  -1  -3 -15   26.64    3.89   1
   1  -3  15   20.91    3.73   1
  -1   3 -15   15.57    3.59   1
   1   3  16  120.95    5.87   1
  -1  -3 -16  145.95    5.30   1
   1  -3  16  135.77    6.57   1
  -1   3 -16  136.15    8.81   1
   1   3  17    5.81    6.15   1
  -1  -3 -17   10.60    4.24   1
   1  -3  17    8.66    6.09   1
  -1   3 -17    2.48    4.67   1
   1   3  18   43.23    4.91   1
  -1  -3 -18   47.60    5.03   1
   1  -3  18   45.05    4.91   1
  -1   3 -18   45.69    5.98   1
   1   3  19   20.59    5.87   1
  -1  -3 -19    8.25    2.29   1
   1  -3  19   13.53    6.35   1
  -1   3 -19   10.14    4.85   1
   1   3  20   80.64    5.63   1
  -1  -3 -20   71.31    4.79   1
   1  -3  20   72.05    6.95   1
  -1   3 -20   80.14    7.07   1
   1   3  21    2.51    5.41   1
  -1  -3 -21   10.37    6.20   1
   1  -3  21   15.20    7.03   1
  -1   3 -21    8.13    8.48   1
   1   3  22   69.33    6.73   1
  -1  -3 -22   55.56    5.15   1
   1  -3  22   66.39    5.58   1
  -1   3 -22   62.25    6.25   1
   1   3  23   22.70    6.09   1
  -1  -3 -23    8.03    4.73   1
   1  -3  23   12.90    5.93   1
  -1   3 -23   -0.98    4.18   1
   1   3  24   39.04    4.02   1
  -1  -3 -24   43.77    4.75   1
   1  -3  24   43.15    5.30   1
  -1   3 -24   39.02    4.94   1
   1   3  25    3.88    6.30   1
  -1  -3 -25    5.02    4.28   1
   1  -3  25    4.72    4.21   1
  -1   3 -25   12.32    4.38   1
   1   3  26   26.30    4.13   1
  -1  -3 -26   23.76    4.75   1
   1  -3  26   40.95    5.21   1
  -1   3 -26   44.14    6.58   1
   1   3  27   11.11    4.82   1
  -1  -3 -27    3.93    3.96   1
   1  -3  27    4.80    4.39   1
  -1   3 -27   15.07    4.97   1
   1   3  28   22.24    6.10   1
  -1  -3 -28   25.07    6.68   1
   1  -3  28   10.05    3.68   1
  -1   3 -28   25.71    5.61   1
   1   3  29   12.35    4.54   1
  -1  -3 -29   22.99    7.50   1
   1  -3  29    8.40    6.17   1
  -1   3 -29    4.54    6.43   1
  -1  -3 -30   21.76    6.92   1
   1  -3  30   12.21    6.90   1
  -1   3 -30    6.67    6.08   1
   1   3  31    5.21    6.93   1
   1  -3  31    9.41    6.13   1
  -1  -3 -31    3.14    7.01   1
  -1   3 -31    6.20    5.11   1
  -1  -3 -32    3.00    6.11   1
   1  -3  32   -1.66    4.50   1
  -1   3 -32    6.27    7.62   1
  -1  -3 -33   -5.08    6.29   1
  -1   3 -33    4.19    5.22   1
  -1  -3 -34    3.99    6.41   1
  -1   3 -34    5.07    5.40   1
  -1  -3 -35    5.19    4.06   1
   1   3  36    9.53    5.30   1
   1  -4 -32    8.92    7.74   1
   1  -4 -31    3.91    6.78   1
  -1   4  30   17.60    7.63   1
   1  -4 -30   12.86    6.00   1
  -1  -4  30   10.06    5.10   1
  -1   4  29    7.36    7.09   1
   1  -4 -29    5.59    5.57   1
  -1   4  28    7.99    4.85   1
   1  -4 -28   11.65    4.53   1
   1   4 -28   16.06    8.53   1
  -1   4  27    3.50    5.74   1
   1  -4 -27    7.39    4.94   1
  -1  -4  27    6.75    5.94   1
   1   4 -27    4.82    6.09   1
  -1   4  26   10.15    4.57   1
   1  -4 -26   14.78    5.06   1
  -1  -4  26   13.29    4.52   1
   1   4 -26    7.44    6.32   1
  -1   4  25   11.28    3.91   1
   1  -4 -25   11.56    5.01   1
  -1  -4  25   10.68    3.32   1
   1   4 -25   19.67    9.07   1
  -1   4  24   16.78    4.21   1
   1  -4 -24   26.75    5.04   1
  -1  -4  24   14.93    3.69   1
   1   4 -24   29.72    5.62   1
  -1   4  23    9.82    6.58   1
   1  -4 -23   17.39    3.82   1
  -1  -4  23   12.75    6.18   1
   1   4 -23    5.85    5.42   1
  -1   4  22   37.71    5.07   1
   1  -4 -22   58.70    6.68   1
  -1  -4  22   23.52    4.19   1
   1   4 -22   54.55    6.62   1
  -1   4  21    9.93    4.64   1
   1  -4 -21   28.44    5.50   1
  -1  -4  21   23.38    6.53   1
   1   4 -21   24.12    7.59   1
  -1   4  20   91.72    8.35   1
   1  -4 -20  121.21    7.25   1
  -1  -4  20   98.73    7.04   1
   1   4 -20   78.04    7.51   1
  -1   4  19    7.10    4.49   1
   1  -4 -19   17.58    8.65   1
  -1  -4  19    2.74    4.62   1
   1   4 -19   11.09    5.59   1
  -1   4  18  141.52    8.46   1
   1  -4 -18  159.22    9.12   1
  -1  -4  18  143.95    9.19   1
   1   4 -18  159.98   10.76   1
  -1   4  17   -1.25    5.11   1
   1  -4 -17    4.72    7.33   1
  -1  -4  17    2.77    5.44   1
   1   4 -17    1.50    7.97   1
  -1   4  16  177.49   10.27   1
   1  -4 -16  210.34   10.16   1
  -1  -4  16  224.83    9.18   1
   1   4 -16  214.22   11.15   1
  -1   4  15   19.67    5.95   1
   1  -4 -15   13.87    3.52   1
  -1  -4  15   21.07    4.21   1
   1   4 -15   15.64    6.98   1
   1  -4 -14  266.26    8.83   1
  -1  -4  14  250.49   10.79   1
   1   4 -14  263.65   10.74   1
   1  -4 -13  112.23    7.52   1
  -1  -4  13  131.63    8.52   1
   1   4 -13  102.23    8.68   1
  -1   4  12   91.60    5.96   1
   1  -4 -12   98.40    6.95   1
  -1  -4  12  101.20    6.33   1
  -1  -4  11   21.32    3.70   1
   1  -4 -11   20.28    4.18   1
  -1  -4  11   20.15    4.14   1
  -1   4  10   52.16    5.65   1
  -1  -4  10   61.15    5.56   1
   1  -4 -10   46.93    5.57   1
  -1  -4  10   39.48    5.90   1
  -1  -4   9   15.65    6.10   1
   1  -4  -9    4.41    3.25   1
  -1  -4   9    6.42    4.46   1
  -1  -4   8   99.07    6.96   1
   1  -4  -8  108.86    7.39   1
  -1  -4   8  100.68    5.71   1
  -1  -4   7    6.02    4.78   1
   1  -4  -7    7.37    4.47   1
  -1  -4   7    7.16    5.20   1
  -1  -4   6   90.10    6.13   1
   1  -4  -6   97.36    5.94   1
  -1  -4   6   97.89    6.62   1
  -1  -4   5   14.75    5.90   1
   1  -4  -5    0.93    8.69   1
  -1  -4   4  116.54    7.02   1
   1  -4  -4  128.78    7.73   1
   1  -4  -4  156.54    8.73   1
  -1  -4   3   30.15    8.45   1
   1  -4  -3   13.70    5.80   1
  -1  -4   3   16.68    3.77   1
  -1  -4   2  193.26    7.44   1
   1  -4  -2  221.00    8.91   1
  -1  -4   2  172.59    8.52   1
   1  -4  -1   53.10    6.23   1
  -1  -4   1   52.91    6.00   1
  -1  -4   1   68.29    6.44   1
   1  -4  -1   32.40    5.55   1
  -1  -4   0  207.90    7.49   1
   1  -4   0  234.34   12.86   1
  -1  -4   0  213.74    7.50   1
   1  -4   0  221.12    8.40   1
  -1  -4  -1   94.72    7.61   1
   1  -4   1  124.66    8.50   1
   1  -4   1  101.61    6.36   1
  -1  -4  -1  113.94    7.63   1
  -1  -4  -2  180.29    8.42   1
   1  -4   2  176.47    8.89   1
   1  -4   2  180.55    8.72   1
  -1  -4  -2  183.36    9.21   1
   1  -4   3  162.17   10.10   1
  -1  -4  -3  140.68    6.45   1
   1  -4   3  141.84    9.06   1
  -1  -4  -3  146.98    8.18   1
   1  -4   4  142.13    9.34   1
  -1  -4  -4  121.99    8.15   1
   1  -4   4  140.67    7.20   1
  -1  -4  -4  129.10    6.55   1
   1  -4   5  147.42    9.37   1
  -1  -4  -5  123.26    6.84   1
   1  -4   5  120.46    6.59   1
  -1  -4  -5  120.27    6.63   1
   1  -4   6  123.64    8.79   1
  -1  -4  -6   84.47    6.44   1
   1  -4   6   81.74    6.79   1
  -1  -4  -6   91.84    7.03   1
   1  -4   7   68.92    6.41   1
  -1  -4  -7   75.51    6.58   1
   1  -4   7   50.10    6.74   1
   1  -4   8   78.36    5.98   1
   1   4   8   65.58    4.96   1
  -1  -4  -8   76.95    6.68   1
   1  -4   8   77.52    5.80   1
   1   4   9   18.88    3.95   1
   1  -4   9   14.45    3.90   1
  -1  -4  -9   11.14    3.20   1
   1  -4   9   16.61    3.16   1
   1   4  10   82.28    7.29   1
   1  -4  10   47.62    6.63   1
  -1  -4 -10   78.86    5.51   1
   1  -4  10   60.57    5.23   1
   1  -4  11   14.00    3.32   1
   1   4  11   17.78    3.10   1
  -1  -4 -11   23.58    4.21   1
   1  -4  11   22.58    4.52   1
   1  -4  12   39.65    4.91   1
   1   4  12   49.75    5.02   1
  -1  -4 -12   49.45    5.13   1
   1  -4  12   39.92    5.23   1
   1  -4  13    4.10    4.47   1
   1   4  13    7.86    5.42   1
  -1  -4 -13    6.98    6.25   1
   1  -4  13    4.33    4.37   1
   1   4  14  126.82    7.80   1
  -1  -4 -14  114.25    6.49   1
   1  -4  14  124.04    7.79   1
   1   4  15   14.55    7.52   1
  -1  -4 -15   11.85    3.14   1
   1  -4  15   16.44    9.65   1
   1   4  16  165.16    9.01   1
  -1  -4 -16  156.14    7.66   1
   1  -4  16  163.84    9.17   1
  -1   4 -16  140.07    8.47   1
   1   4  17  112.06    7.18   1
  -1  -4 -17   79.54    6.33   1
   1  -4  17   91.43    7.02   1
  -1   4 -17   88.45    8.08   1
   1   4  18   34.38    4.86   1
  -1  -4 -18   32.42    5.59   1
   1  -4  18   20.10    4.03   1
  -1   4 -18   51.52    6.44   1
   1   4  19   84.72    6.63   1
  -1  -4 -19  109.42    6.71   1
   1  -4  19  100.00    7.50   1
  -1   4 -19  101.62    9.15   1
   1   4  20   10.53    3.39   1
  -1  -4 -20    9.30    5.22   1
   1  -4  20    7.55    3.59   1
  -1   4 -20   18.29    4.70   1
   1   4  21   64.66    6.61   1
  -1  -4 -21   80.75    7.14   1
   1  -4  21   62.15    5.74   1
  -1   4 -21   45.86    6.34   1
   1   4  22   10.14    6.19   1
  -1  -4 -22    4.58    2.72   1
   1  -4  22    2.01    4.51   1
  -1   4 -22    3.92    7.68   1
   1   4  23   56.85    6.55   1
  -1  -4 -23   36.41    6.28   1
   1  -4  23   53.78    6.48   1
  -1   4 -23   40.03    6.17   1
   1   4  24   -3.78    6.36   1
  -1  -4 -24    0.94    4.74   1
   1  -4  24    0.69    4.20   1
  -1   4 -24   -5.87    8.18   1
   1   4  25   15.91    4.48   1
  -1  -4 -25   35.39    5.18   1
   1  -4  25   20.28    6.89   1
  -1   4 -25   12.71    6.15   1
   1   4  26    0.10    4.46   1
  -1  -4 -26    3.95    4.49   1
   1  -4  26   -1.23    5.69   1
  -1   4 -26   10.61    8.72   1
   1   4  27    7.95    4.90   1
  -1  -4 -27   18.87    4.73   1
  -1   4 -27    0.73    8.11   1
   1   4  28    2.90    7.95   1
  -1  -4 -28   10.83    4.44   1
  -1   4 -28   17.58    6.22   1
   1   4  29    7.63    8.17   1
  -1  -4 -29    4.48    6.61   1
   1  -4  29    3.13    4.89   1
  -1   4 -29    8.27    5.28   1
   1   4  30    7.58    7.24   1
  -1  -4 -30    3.01    7.00   1
   1  -4  30    9.71    5.15   1
   1   4  31    6.53    8.39   1
   1   4  32    4.69    5.55   1
  -1  -4 -33    1.29    7.24   1
  -1   5  26   -0.05    6.61   1
   1  -5 -26    1.90    4.80   1
  -1   5  25   14.14    4.40   1
   1  -5 -25    1.88    3.22   1
   1   5 -25    9.46    7.30   1
  -1   5  24    9.37    4.29   1
   1  -5 -24    4.53    3.80   1
  -1  -5  24    1.26    4.43   1
   1   5 -24   10.53    8.72   1
  -1   5  23   10.59    6.36   1
   1  -5 -23    9.38    5.79   1
  -1  -5  23    8.92    4.13   1
  -1   5  22    4.64    6.72   1
   1  -5 -22    9.95    5.69   1
  -1   5  21   37.62    5.93   1
   1  -5 -21   32.99    5.92   1
  -1   5  20    5.51    3.89   1
   1  -5 -20   -1.90    5.04   1
  -1  -5  19   15.66    4.70   1
  -1   5  19   17.81    4.03   1
   1  -5 -19   26.71    5.88   1
  -1  -5  19   13.86    3.90   1
  -1  -5  18   13.12    6.21   1
  -1   5  18    6.84    4.16   1
   1  -5 -18   12.85    7.45   1
  -1  -5  18    6.94    4.75   1
  -1   5  17   24.47    4.66   1
  -1  -5  17   42.13    6.47   1
   1  -5 -17   35.00    5.32   1
  -1  -5  17   39.56    5.49   1
  -1   5  16    5.83    6.00   1
  -1  -5  16    4.89    6.21   1
   1  -5 -16    6.47    4.37   1
  -1  -5  16   11.52    5.74   1
  -1   5  15   46.71    7.16   1
  -1  -5  15   28.01    4.51   1
   1  -5 -15   41.31    6.05   1
  -1  -5  15   38.60    5.30   1
  -1   5  14   -2.99    6.92   1
  -1  -5  14   17.54    4.14   1
   1  -5 -14   26.44    7.34   1
  -1  -5  14    4.66    5.68   1
  -1  -5  13   71.83    7.76   1
  -1   5  13   64.93    6.95   1
   1  -5 -13   60.55    6.50   1
  -1  -5  13   69.24    6.17   1
  -1  -5  12   23.95    8.39   1
  -1   5  12    6.23    5.69   1
   1  -5 -12   20.78    4.80   1
  -1  -5  12    5.83    4.74   1
  -1   5  11  134.55    8.16   1
  -1  -5  11  145.30    9.71   1
   1  -5 -11  144.02   11.03   1
  -1  -5  11  124.47    7.96   1
  -1   5  10    4.62    4.39   1
  -1  -5  10    7.37    8.79   1
   1  -5 -10    1.24    7.80   1
  -1  -5  10   12.28    7.29   1
  -1  -5   9  155.73   10.18   1
   1  -5  -9  122.26    9.64   1
  -1  -5   8   29.34   12.58   1
   1  -5  -8   30.25    8.18   1
   1  -5  -8    3.95    8.15   1
  -1  -5   7  142.33   12.66   1
   1  -5  -7  132.62   10.04   1
  -1  -5   7  117.46    7.42   1
   1  -5  -7  139.16    8.09   1
  -1  -5   6   -2.34   10.31   1
   1  -5  -6   17.88    8.08   1
  -1  -5   6    1.13    8.33   1
   1  -5  -6    1.00    6.10   1
  -1  -5   5  160.35   12.20   1
  -1  -5   5  161.50    9.89   1
   1  -5  -5  148.61    7.96   1
  -1  -5   4   27.32   11.33   1
   1  -5  -4   16.12    8.70   1
  -1  -5   4    5.78    5.34   1
   1  -5  -4   14.65    8.49   1
  -1  -5   3  141.48   12.88   1
   1  -5  -3  154.71   10.13   1
  -1  -5   3  149.41    9.55   1
   1  -5  -2   57.69    8.06   1
  -1  -5   2   14.74    4.14   1
   1  -5  -2   21.30    4.60   1
  -1  -5   1  152.52   11.83   1
   1  -5  -1  140.03    9.72   1
   1  -5  -1  159.04   11.10   1
  -1  -5   1  179.60   10.21   1
   1  -5   0   29.63    6.09   1
  -1  -5   0   43.74    6.49   1
  -1  -5   0   22.30    4.41   1
   1  -5   0   28.45    5.67   1
  -1  -5  -1  132.02    8.78   1
   1  -5   1  160.48   10.85   1
  -1  -5  -1  152.47    9.08   1
   1  -5   1  133.58    8.20   1
   1  -5   2   53.27    7.44   1
  -1  -5  -2   38.48    6.11   1
   1  -5   2   47.87    6.38   1
  -1  -5  -2   50.76    5.89   1
   1  -5   3  100.29    9.89   1
  -1  -5  -3  105.73    7.52   1
   1  -5   3   94.14    7.35   1
  -1  -5  -3  113.33    7.15   1
   1  -5   4   46.66    8.31   1
  -1  -5  -4   66.07    6.71   1
   1  -5   4   51.08    6.03   1
  -1  -5  -4   48.19    5.88   1
   1  -5   5   96.99   10.22   1
  -1  -5  -5   96.22    7.89   1
   1  -5   5   77.74    8.15   1
  -1  -5  -5   89.76    6.80   1
   1  -5   6   55.70    9.56   1
   1  -5   6   52.29    7.07   1
  -1  -5  -6   53.10    6.34   1
   1  -5   7   83.84    9.63   1
  -1  -5  -7   53.46    6.25   1
   1  -5   7   48.88    6.23   1
  -1  -5  -7   72.51    6.17   1
   1  -5   8    0.24   11.53   1
  -1  -5  -8   64.63    7.25   1
   1  -5   8   71.69    7.31   1
  -1  -5  -8   62.08    6.59   1
   1  -5   9   50.68    6.30   1
  -1  -5  -9   52.49    6.35   1
   1  -5   9   53.81    6.97   1
  -1  -5  -9   53.33    4.90   1
   1  -5  10   59.50    9.25   1
  -1  -5 -10   67.72    7.45   1
   1  -5  10   44.64    5.75   1
  -1  -5 -10   43.19    4.97   1
   1  -5  11   50.34    6.17   1
  -1  -5 -11   56.75    6.44   1
   1  -5  11   47.29    5.43   1
  -1  -5 -11   59.00    7.04   1
   1  -5  12   46.70    7.78   1
  -1  -5 -12   82.84    7.31   1
   1  -5  12   49.16    6.33   1
   1   5  13   54.67    5.44   1
   1  -5  13   19.87    4.45   1
  -1  -5 -13   45.74    5.76   1
   1  -5  13   29.84    5.63   1
   1   5  14   75.61    6.54   1
   1  -5  14   75.82    7.24   1
  -1  -5 -14   93.98    7.06   1
   1  -5  14   56.06    5.88   1
   1  -5  15   15.24    6.08   1
   1   5  15   16.93    5.72   1
  -1  -5 -15   11.57    3.69   1
   1  -5  15   23.09    6.87   1
   1   5  16   30.82    4.50   1
   1  -5  16   27.45    5.67   1
  -1  -5 -16   48.26    5.72   1
   1  -5  16   25.91    4.67   1
   1   5  17   12.78    5.59   1
   1  -5  17   10.69    5.73   1
  -1  -5 -17   13.62    3.94   1
   1  -5  17    6.81    6.65   1
   1  -5  18   15.77    3.60   1
   1   5  18   35.11    4.64   1
  -1  -5 -18   42.48    6.19   1
   1   5  19    8.12    3.50   1
   1  -5  19    4.95    5.74   1
  -1  -5 -19   10.96    7.43   1
   1   5  20   23.83    4.31   1
   1  -5  20   24.60    4.82   1
  -1  -5 -20   14.43    3.87   1
   1  -5  20   24.62    4.05   1
   1   5  21    8.96    3.74   1
   1  -5  21    7.54    4.21   1
  -1  -5 -21    8.34    4.23   1
   1  -5  21    7.78    4.00   1
   1  -5  22    7.22    6.40   1
   1   5  22   12.04    3.95   1
  -1  -5 -22   10.58    3.70   1
   1  -5  22   19.38    4.56   1
   1   5  23    2.27    4.03   1
  -1  -5 -23    6.88    5.45   1
   1  -5  24   11.91    4.49   1
   1   5  24   18.07    5.25   1
  -1  -5 -24    3.79    7.88   1
   1   5  25   10.69    4.69   1
   1   5  26    6.10    6.22   1
   1   5  27   -3.36    4.70   1
  -1  -5 -27    8.18    4.29   1
   1  -6 -17    5.57    6.26   1
  -1  -6  15    6.52    5.64   1
   1  -6 -15    8.56    5.62   1
  -1  -6  15   -2.13    4.01   1
  -1  -6  14   11.76    7.62   1
   1  -6 -14   13.23    3.72   1
  -1  -6  14   13.80    4.36   1
   1  -6 -14   13.45    4.77   1
  -1  -6  13   -5.38    5.35   1
   1  -6 -13   10.08    3.77   1
   1  -6 -13    1.65    4.60   1
  -1  -6  12   18.76    8.16   1
   1  -6 -12   15.69    4.05   1
   1  -6 -12   18.79    5.04   1
  -1  -6  11    5.93    5.89   1
   1  -6 -11   12.53    4.05   1
  -1  -6  11    4.31    4.80   1
   1  -6 -11    5.75    5.23   1
  -1  -6  10   12.85    9.86   1
   1  -6 -10   29.54    5.31   1
  -1  -6  10   14.55    4.72   1
   1  -6 -10   21.73    5.68   1
  -1  -6   9    4.64    8.40   1
   1  -6  -9    3.87    6.18   1
   1  -6  -9    3.48    7.87   1
  -1  -6   8    5.62    6.25   1
   1  -6  -8   25.37    7.04   1
  -1  -6   8   51.12    7.67   1
   1  -6  -8   49.36    6.96   1
  -1  -6   7    9.40    9.19   1
   1  -6  -7   11.73   11.56   1
  -1  -6   7    7.81    5.92   1
   1  -6  -7    8.63    7.33   1
  -1  -6   6   30.84    7.13   1
   1  -6  -6   27.75    8.33   1
  -1  -6   6   39.99    6.35   1
   1  -6  -6   29.11    4.71   1
  -1  -6   5   32.01    5.56   1
   1  -6  -5   14.23    7.89   1
  -1  -6   5    5.91    8.53   1
   1  -6  -5    7.33    5.79   1
  -1  -6   4   53.07    8.91   1
   1  -6  -4   42.84   10.18   1
  -1  -6   4   53.20    6.56   1
   1  -6  -4   36.21    6.54   1
  -1  -6   3   13.21    6.88   1
   1  -6  -3    9.46    6.76   1
  -1  -6   3    3.25    6.02   1
   1  -6  -3   12.67    7.60   1
  -1  -6   2   62.58    7.96   1
   1  -6  -2   35.14    6.35   1
  -1  -6   2   27.51    6.20   1
   1  -6  -2   43.91    7.28   1
   1  -6  -1    2.01    6.09   1
  -1  -6   1    6.49    5.64   1
  -1  -6   1    8.25    8.24   1
  -1  -6   0   31.55    6.10   1
   1  -6   0   40.05    8.37   1
  -1  -6   0   35.04    5.84   1
   1  -6   1   -0.36    6.74   1
  -1  -6  -1   10.72    6.66   1
   1  -6   1    8.90    4.24   1
  -1  -6  -1    5.69    6.01   1
   1  -6   2   22.64    7.72   1
  -1  -6  -2    8.47    9.64   1
   1  -6   2   16.79    4.87   1
  -1  -6  -2   20.90    4.12   1
   1  -6   3    2.69    7.55   1
  -1  -6  -3   24.14    6.83   1
   1  -6   3    6.60    4.46   1
  -1  -6  -3    9.10    6.33   1
  -1  -6  -4   30.05    5.27   1
  -1  -6  -4   14.63    4.16   1
  -1  -6  -5    7.99    5.79   1
   1  -6   5   13.43    4.82   1
  -1  -6  -5   10.31    5.80   1
   1  -6   6   16.22    7.02   1
  -1  -6  -6   24.63    4.91   1
   1  -6   6   10.91    4.25   1
  -1  -6  -6   19.31    5.33   1
   1  -6   7   14.62    5.89   1
  -1  -6  -7   21.50    4.75   1
  -1  -6  -7   19.62    4.80   1
   1  -6   8   13.44    6.27   1
  -1  -6  -8   14.93    6.88   1
  -1  -6  -8   11.63    4.07   1
   1  -6   9   16.66    4.62   1
  -1  -6  -9   11.72    6.55   1
  -1  -6  -9    1.79    4.06   1
   1  -6  10    8.16    7.07   1
  -1  -6 -10   15.76    5.94   1
   1  -6  10    7.51    4.05   1
  -1  -6 -10   16.12    3.89   1
   1  -6  11    9.64    6.11   1
  -1  -6 -11    2.55    9.65   1
   1  -6  11   16.06    4.45   1
  -1  -6 -11   12.85    4.74   1
   1  -6  12   17.06    8.14   1
  -1  -6 -12    6.94    7.26   1
  -1  -6 -12    5.82    3.89   1
   1  -6  13   11.26    5.41   1
  -1  -6 -13   15.77    6.29   1
  -1  -6 -13    5.39    5.35   1
   1  -6  14   11.08    8.08   1
  -1  -6 -14    8.15    3.90   1
  -1  -6 -17    6.34    4.96   1
  -1  -6 -17    2.06    3.96   1
  -1  -6 -18    5.88    4.67   1
  -1  -6 -18    3.60    6.94   1
   2   0 -40    8.15    4.89   1
  -2   0  39   10.08    3.53   1
   2   0 -39   13.49    6.06   1
   2   0 -38   19.77    4.77   1
  -2   0  37    8.05    4.31   1
   2   0 -37   16.02    5.72   1
  -2   0  36   34.24    5.00   1
   2   0 -36   17.88    5.46   1
  -2   0  35   15.04    3.62   1
   2   0 -35   19.40    4.16   1
  -2   0  34   49.30    5.25   1
   2   0 -34   70.76    7.51   1
  -2   0  33    5.75    5.54   1
   2   0 -33    6.97    4.90   1
  -2   0  32   83.05    6.23   1
   2   0 -32   97.86    8.17   1
  -2   0  31    3.31    2.90   1
   2   0 -31   -0.14    4.32   1
  -2   0  30   83.38    9.56   1
   2   0 -30  115.36    9.17   1
  -2   0  29    3.93    5.13   1
   2   0 -29    7.55    5.42   1
  -2   0  28  173.56    6.97   1
   2   0 -28  170.07    7.08   1
  -2   0  27    8.75    3.33   1
   2   0 -27   12.38    5.84   1
  -2   0  26   17.73    3.22   1
   2   0 -26   10.07    3.01   1
  -2   0  25  131.15    7.10   1
   2   0 -25  107.26    5.40   1
  -2   0  24  174.15    6.36   1
   2   0 -24  168.07    5.84   1
  -2   0  23  221.52   11.78   1
   2   0 -23  218.30    8.58   1
  -2   0  22  977.25   23.90   1
   2   0 -22  913.26   18.99   1
  -2   0  21   67.85    4.74   1
   2   0 -21   87.30    5.41   1
  -2   0  20  624.49   11.79   1
   2   0 -20  569.47   11.22   1
  -2   0  19  131.49    4.78   1
   2   0 -19  125.93    3.94   1
  -2   0  18 1063.03   25.45   1
   2   0 -18 1026.63   38.27   1
  -2   0  17  118.60    3.67   1
   2   0 -17  126.00    4.29   1
  -2   0  16  360.39    6.87   1
   2   0 -16  398.75   10.54   1
  -2   0  15   13.17    2.82   1
   2   0 -15    6.64    2.99   1
  -2   0  14  205.98    7.13   1
   2   0 -14  229.77    5.46   1
  -2   0  13  253.59    5.11   1
   2   0 -13  308.85    6.22   1
  -2   0  11  135.45    4.44   1
   2   0 -11  136.79    5.82   1
  -2   0  10  427.15   14.42   1
   2   0 -10  439.35    7.52   1
  -2   0   9   59.38    2.89   1
   2   0  -9   53.08    2.04   1
  -2   0   8 1140.71   37.89   1
   2   0  -8 1212.76   20.22   1
  -2   0   7  176.45    7.51   1
   2   0  -7  163.28    2.91   1
  -2   0   5   24.07    1.14   1
   2   0  -5   26.25    1.37   1
  -2   0   3   59.01    1.33   1
   2   0  -3   62.90    2.78   1
  -2   0   2  481.88    7.32   1
   2   0  -2  504.61   10.23   1
  -2   0   1   90.38    1.98   1
   2   0  -1   90.33    1.49   1
  -2   0   0 1230.78   20.83   1
   2   0   4  464.28   14.92   1
  -2   0  -4  458.29   11.12   1
   2   0   6   70.60    2.25   1
  -2   0  -6   79.28    2.71   1
   2   0   7  852.62   13.07   1
  -2   0  -7  862.40   20.97   1
   2   0   8   96.39    2.11   1
  -2   0  -8  112.36    3.05   1
   2   0   9 1356.49   38.76   1
  -2   0  -9 1342.33   26.21   1
   2   0  10   56.16    1.73   1
  -2   0 -10   57.30    2.55   1
   2   0  12  199.08    5.92   1
  -2   0 -12  188.63    9.24   1
   2   0  14  176.45    6.23   1
  -2   0 -14  148.30    7.51   1
   2   0  15  784.98   19.61   1
  -2   0 -15  699.34   14.43   1
   2   0  16  106.40    3.38   1
  -2   0 -16   94.94    3.75   1
   2   0  17  679.85   17.42   1
  -2   0 -17  677.89   14.32   1
   2   0  18   13.36    4.71   1
  -2   0 -18    5.40    3.90   1
   2   0  19  454.88   19.74   1
  -2   0 -19  399.62    9.51   1
   2   0  20    4.82    5.23   1
  -2   0 -20    1.73    3.87   1
   2   0  21  201.05    9.89   1
  -2   0 -21  197.88    9.18   1
   2   0  22   78.92    5.12   1
  -2   0 -22   71.70    5.43   1
   2   0  23  146.97    6.64   1
  -2   0 -23  156.41    6.11   1
   2   0  24  112.02    6.15   1
  -2   0 -24   84.42    5.10   1
   2   0  25  200.14    9.05   1
  -2   0 -25  196.15    8.08   1
   2   0  26    7.44    3.23   1
  -2   0 -26    9.85    3.03   1
   2   0  27  114.36    6.65   1
  -2   0 -27  124.03    6.68   1
   2   0  28   15.04    3.24   1
  -2   0 -28   15.54    3.44   1
   2   0  29   32.23    4.11   1
  -2   0 -29   33.13    4.58   1
   2   0  30   -0.76    5.92   1
  -2   0 -30    1.90    5.70   1
   2   0  31   15.31    3.60   1
  -2   0 -31   24.73    4.13   1
   2   0  32    1.42    5.35   1
  -2   0 -32   10.39    5.32   1
   2   0  33   41.52    5.41   1
  -2   0 -33   22.05    3.85   1
   2   0  34    9.87    4.78   1
  -2   0 -34   12.13    3.55   1
   2   0  35   14.13    3.22   1
  -2   0 -35   19.54    5.30   1
  -2   0 -36    6.08    3.64   1
  -2   0 -37    1.52    4.89   1
  -2   1  39    4.51    4.21   1
   2   1 -39    9.55    4.62   1
  -2   1  38    4.79    5.31   1
  -2  -1  38   15.58    3.55   1
   2  -1 -38   16.29    5.27   1
   2   1 -38   15.69    3.83   1
  -2   1  37   19.34    4.72   1
   2  -1 -37   11.64    6.21   1
   2   1 -37    5.70    6.76   1
  -2   1  36   10.71    4.59   1
  -2  -1  36   10.17    3.70   1
   2  -1 -36   14.09    4.98   1
   2   1 -36   40.60    5.68   1
  -2   1  35   38.95    6.62   1
  -2  -1  35   25.82    5.47   1
   2  -1 -35   41.25    5.93   1
   2   1 -35   43.16    7.07   1
  -2   1  34   20.66    5.58   1
  -2  -1  34   17.49    3.73   1
   2  -1 -34    9.49    7.52   1
   2   1 -34   15.50    4.47   1
  -2   1  33   56.61    4.80   1
  -2  -1  33   34.69    5.14   1
   2  -1 -33   81.85    7.22   1
   2   1 -33   67.93    6.07   1
  -2   1  32   39.46    5.81   1
  -2  -1  32   15.74    3.69   1
   2  -1 -32   34.66    4.94   1
   2   1 -32   19.45    7.22   1
  -2   1  31  109.75    7.89   1
  -2  -1  31  109.07    7.88   1
   2  -1 -31  145.66   10.19   1
   2   1 -31  129.75    7.29   1
  -2   1  30   22.19    5.94   1
  -2  -1  30   23.91    3.92   1
   2  -1 -30   23.55    4.99   1
   2   1 -30   22.58    4.39   1
  -2   1  29  135.44   10.06   1
  -2  -1  29  132.78    7.76   1
   2  -1 -29  130.43    8.93   1
   2   1 -29  132.77    7.55   1
  -2   1  28   32.71    4.88   1
  -2  -1  28   23.30    3.76   1
   2  -1 -28   33.01    5.49   1
   2   1 -28   23.27    4.34   1
  -2   1  27  311.51    9.09   1
  -2  -1  27  349.94    9.67   1
   2  -1 -27  331.73   15.19   1
   2   1 -27  312.81    9.00   1
  -2   1  26   10.85    3.18   1
  -2  -1  26   20.49    6.02   1
   2  -1 -26   14.01    7.08   1
   2   1 -26   13.21    6.10   1
  -2   1  25  595.71   14.30   1
  -2  -1  25  662.26   22.57   1
   2  -1 -25  672.74   32.32   1
   2   1 -25  699.00   18.82   1
  -2   1  24   15.36    4.98   1
  -2  -1  24    3.77    8.06   1
   2  -1 -24    5.90    5.32   1
   2   1 -24    4.78    4.79   1
  -2   1  23  207.85    6.35   1
   2  -1 -23  197.27    8.08   1
  -2  -1  23  252.75    8.85   1
   2   1 -23  205.48    7.76   1
  -2   1  22   10.62    5.37   1
   2  -1 -22    8.04    2.66   1
  -2  -1  22   15.31    6.66   1
   2   1 -22    8.04    4.51   1
  -2   1  21  313.83    7.94   1
   2  -1 -21  375.74   16.68   1
  -2  -1  21  377.40    9.26   1
   2   1 -21  315.87    7.63   1
  -2   1  20   23.94    4.93   1
   2  -1 -20   26.26    4.12   1
  -2  -1  20   25.84    3.78   1
   2   1 -20   22.72    2.66   1
  -2   1  19  544.84   16.63   1
  -2  -1  19  495.64   11.38   1
   2   1 -19  492.33   19.04   1
  -2   1  18    6.72    4.44   1
   2  -1 -18    8.43    4.60   1
  -2  -1  18    7.36    5.60   1
   2   1 -18    3.35    4.09   1
  -2   1  17  371.25   16.26   1
   2  -1 -17  397.72   12.99   1
  -2  -1  17  409.23   12.79   1
   2   1 -17  343.71    9.58   1
  -2   1  16   21.69    4.27   1
   2  -1 -16   10.96    2.31   1
  -2  -1  16   17.95    2.19   1
   2   1 -16   17.91    3.04   1
  -2   1  15  696.66   14.35   1
   2  -1 -15  677.63   28.89   1
  -2  -1  15  702.92   17.99   1
   2   1 -15  666.78   12.36   1
  -2   1  14   48.40    4.28   1
   2  -1 -14   24.71    2.63   1
  -2  -1  14   33.67    2.82   1
   2   1 -14   31.72    2.23   1
  -2   1  13  169.52    4.82   1
   2  -1 -13  206.10    9.46   1
  -2  -1  13  195.07    6.47   1
   2   1 -13  181.57    5.18   1
  -2   1  12  206.50    5.06   1
   2  -1 -12  223.14    9.13   1
  -2  -1  12  215.03    8.92   1
   2   1 -12  201.48    9.84   1
  -2   1  11  161.41    5.44   1
   2  -1 -11  219.40    4.28   1
  -2  -1  11  205.02    4.37   1
   2   1 -11  175.59    4.39   1
  -2  -1  10  714.03   16.98   1
   2   1 -10  692.68   16.41   1
  -2   1   9  490.31   11.94   1
   2  -1  -9  525.75   10.83   1
  -2  -1   9  532.88   13.44   1
   2   1  -9  514.16    9.29   1
  -2   1   8  328.18    9.45   1
   2  -1  -8  334.79    8.28   1
  -2  -1   8  369.07    6.32   1
   2   1  -8  331.96   14.09   1
   2  -1  -7  683.46   10.71   1
   2   1  -7  669.22   11.47   1
  -2   1   6  113.31    4.81   1
   2  -1  -6  115.97    3.55   1
  -2  -1   6  109.55    2.60   1
   2   1  -6  110.46    2.61   1
  -2   1   5  406.95   15.75   1
   2  -1  -5  411.67    6.94   1
  -2  -1   5  367.04   17.27   1
   2   1  -5  390.33   13.18   1
  -2   1   4  388.48    7.97   1
   2  -1  -4  415.53    7.66   1
  -2  -1   4  384.33   18.10   1
   2   1  -4  381.95    6.78   1
  -2   1   3  317.80   12.33   1
   2  -1  -3  309.68    9.29   1
  -2  -1   3  312.47    8.77   1
   2   1  -3  295.06    5.35   1
  -2   1   2  625.45   12.46   1
   2  -1  -2  607.43   28.46   1
  -2  -1   2  624.34   12.37   1
   2   1  -2  624.92   17.98   1
  -2   1   1 1221.33   24.84   1
   2  -1  -1 1258.27   19.19   1
  -2   1   0  315.31    8.98   1
  -2  -1   0  298.89   14.07   1
   2  -1   0  310.53   10.25   1
  -2  -1   0  326.37    5.77   1
  -2  -1  -1  365.61   17.18   1
   2  -1   1  375.75   14.47   1
  -2  -1  -1  393.29    9.33   1
   2  -1   1  399.46    8.53   1
   2  -1   2    3.92    1.06   1
   2   1   2    5.61    0.78   1
  -2  -1  -2    2.76    0.73   1
   2  -1   2    2.78    1.07   1
   2  -1   3    2.42    0.89   1
   2   1   3    2.16    0.61   1
  -2  -1  -3    2.30    1.15   1
   2  -1   3    3.09    1.76   1
   2   1   4   91.94    3.52   1
  -2  -1  -4   81.95    2.79   1
   2  -1   4   79.05    4.28   1
  -2   1  -4   89.31    3.20   1
   2   1   5  226.43    5.00   1
  -2  -1  -5  241.53   10.20   1
   2  -1   5  237.09    8.07   1
  -2   1  -5  227.21    4.75   1
   2   1   6  946.87   30.39   1
  -2  -1  -6  945.58   35.92   1
  -2   1  -6  978.58   32.65   1
   2   1   7   13.64    1.41   1
  -2  -1  -7   15.06    1.30   1
   2  -1   7   17.72    1.96   1
  -2   1  -7   10.82    1.74   1
  -2  -1  -8 1324.58   50.28   1
  -2   1  -8 1369.94   21.09   1
   2   1   9  179.77    5.63   1
  -2  -1  -9  181.72    3.76   1
   2  -1   9  186.86    7.01   1
  -2   1  -9  176.04    4.53   1
  -2  -1 -10  874.98   21.37   1
  -2   1 -10  900.95   14.35   1
   2   1  11  111.06    3.03   1
  -2  -1 -11  124.03    4.22   1
   2  -1  11  116.58    4.73   1
  -2   1 -11  126.74    5.75   1
   2   1  12  802.74   14.29   1
  -2  -1 -12  817.25   27.38   1
   2  -1  12  788.76   22.08   1
  -2   1 -12  781.25   22.89   1
   2   1  13   97.41    2.76   1
  -2  -1 -13   97.81    3.51   1
   2  -1  13  113.97    6.36   1
  -2   1 -13  101.70    4.60   1
   2   1  14  822.70   14.88   1
  -2  -1 -14  801.06   14.45   1
   2  -1  14  845.68   28.59   1
  -2   1 -14  807.47   14.85   1
   2   1  15  104.25    4.13   1
  -2  -1 -15  111.14    4.87   1
   2  -1  15  110.42    5.48   1
  -2   1 -15  110.88    3.66   1
   2   1  16  505.79   17.35   1
  -2   1 -16  570.06   13.42   1
   2   1  17   75.13    3.01   1
   2  -1  17   77.09    4.21   1
  -2  -1 -17   61.89    3.13   1
  -2   1 -17   67.34    4.28   1
   2   1  18  283.98   10.64   1
  -2  -1 -18  257.07    6.93   1
   2  -1  18  288.99    9.49   1
  -2   1 -18  277.98    6.47   1
   2   1  19    6.06    3.97   1
  -2  -1 -19    9.25    4.70   1
   2  -1  19    7.29    3.22   1
  -2   1 -19   17.83    5.63   1
   2   1  20  223.43    6.92   1
   2  -1  20  232.02    9.22   1
  -2  -1 -20  257.06    8.71   1
  -2   1 -20  253.09    8.65   1
   2   1  21   11.47    4.31   1
   2  -1  21    9.30    5.27   1
  -2  -1 -21    9.08    2.47   1
  -2   1 -21    6.59    7.16   1
   2   1  22  246.37    8.02   1
   2  -1  22  254.96    9.71   1
  -2  -1 -22  254.62   10.46   1
  -2   1 -22  242.19    8.37   1
   2   1  23    2.44    5.84   1
   2  -1  23    1.29    6.32   1
  -2  -1 -23   -3.75    4.07   1
  -2   1 -23    8.77    4.83   1
   2   1  24  138.43    7.67   1
   2  -1  24  130.47    6.63   1
  -2  -1 -24  136.15    6.13   1
  -2   1 -24  131.39    7.91   1
   2   1  25   12.61    2.42   1
   2  -1  25    5.95    3.93   1
  -2  -1 -25    8.01    3.54   1
  -2   1 -25    3.02    6.16   1
   2   1  26  105.54    7.01   1
   2  -1  26  109.80    6.78   1
  -2  -1 -26  105.78    6.54   1
  -2   1 -26  117.70    8.92   1
   2   1  27   -1.05    3.94   1
   2  -1  27    6.45    5.97   1
  -2  -1 -27    7.72    6.46   1
  -2   1 -27    8.02    6.66   1
   2   1  28  118.29    5.67   1
   2  -1  28  134.50    8.39   1
  -2  -1 -28  109.00    7.66   1
  -2   1 -28  137.02    8.01   1
   2   1  29    9.84    6.75   1
   2  -1  29    0.31    4.93   1
  -2  -1 -29    2.61    4.18   1
  -2   1 -29   -0.40    4.10   1
   2   1  30  118.82    7.12   1
   2  -1  30  115.61    8.16   1
  -2  -1 -30  106.98    6.56   1
  -2   1 -30  141.62    8.06   1
   2   1  31    5.34    4.23   1
   2  -1  31   13.54    6.59   1
  -2  -1 -31   10.22    4.05   1
  -2   1 -31    9.72    3.73   1
   2   1  32   46.98    5.82   1
   2  -1  32   64.01    6.55   1
  -2  -1 -32   54.89    4.64   1
  -2   1 -32   78.45    7.48   1
   2   1  33   12.60    4.54   1
   2  -1  33    6.58    3.59   1
  -2  -1 -33    8.42    3.07   1
  -2   1 -33   -1.91    3.97   1
   2   1  34    7.39    4.52   1
   2  -1  34   14.03    3.28   1
  -2  -1 -34   34.26    4.92   1
  -2   1 -34   10.28    4.42   1
   2   1  35   -0.49    4.66   1
   2  -1  35    0.83    5.75   1
  -2  -1 -35    5.88    3.53   1
  -2   1 -35   12.11    6.26   1
   2   1  36    3.41    5.56   1
   2  -1  36    3.40    4.36   1
  -2  -1 -36    2.63    5.19   1
  -2   1 -36    9.29    3.95   1
   2  -1  37    6.63    3.08   1
  -2  -1 -37    0.04    5.05   1
  -2   1 -37    1.07    5.36   1
   2  -1  39    6.12    5.63   1
  -2  -1 -39   15.01    3.15   1
  -2   1 -39    9.72    6.19   1
   2  -2 -38   20.06    5.33   1
   2   2 -37    1.11    5.84   1
  -2   2  36    8.73    4.29   1
  -2  -2  36    9.55    3.87   1
   2  -2 -36   21.57    8.23   1
   2   2 -36   24.14    5.46   1
  -2   2  35    8.65    4.03   1
  -2  -2  35   17.73    5.38   1
   2  -2 -35   15.98    4.70   1
   2   2 -35    8.04    6.99   1
  -2   2  34   12.76    4.66   1
  -2  -2  34   12.87    4.19   1
   2  -2 -34   18.07    5.63   1
   2   2 -34   15.44    7.59   1
  -2   2  33   10.49    3.72   1
  -2  -2  33    5.89    4.04   1
   2  -2 -33   15.78    6.77   1
   2   2 -33   21.89    7.32   1
  -2   2  32   19.39    3.81   1
  -2  -2  32    8.67    3.71   1
   2  -2 -32   20.97    4.97   1
   2   2 -32   13.26    6.98   1
  -2   2  31    5.79    3.79   1
  -2  -2  31   10.38    4.15   1
   2  -2 -31    6.87    5.36   1
   2   2 -31   19.08    7.18   1
  -2   2  30   43.49    4.92   1
   2  -2 -30   37.74    5.84   1
  -2  -2  30   52.06    5.95   1
   2   2 -30   55.96    6.94   1
  -2   2  29    6.32    5.21   1
  -2  -2  29   28.24    8.35   1
   2  -2 -29   35.94    8.67   1
   2   2 -29   15.69    5.57   1
  -2   2  28   85.67    7.55   1
  -2  -2  28   91.06    8.22   1
   2  -2 -28  103.80    7.76   1
   2   2 -28   70.04    8.97   1
  -2   2  27    1.89    6.54   1
   2  -2 -27   16.33    5.99   1
  -2  -2  27   16.74    4.07   1
   2   2 -27    0.01    4.82   1
  -2   2  26   93.90    6.86   1
   2  -2 -26  112.25    8.38   1
  -2  -2  26   77.89    7.15   1
   2   2 -26   73.31    6.49   1
  -2   2  25   18.94    3.31   1
   2  -2 -25    8.62    6.10   1
  -2  -2  25   29.47    5.13   1
   2   2 -25   17.58    4.23   1
  -2   2  24  185.73    9.95   1
   2  -2 -24  179.05    9.26   1
  -2  -2  24  192.01    8.01   1
   2   2 -24  174.07    7.44   1
  -2   2  23   41.14    4.18   1
   2  -2 -23   45.51    4.50   1
  -2  -2  23   41.27    5.36   1
   2   2 -23   26.80    3.91   1
  -2   2  22  349.05   15.78   1
   2  -2 -22  377.90    9.71   1
  -2  -2  22  359.11   15.57   1
   2   2 -22  300.11   14.25   1
  -2   2  21   25.87    3.49   1
   2  -2 -21   32.54    4.37   1
  -2  -2  21   28.28    4.69   1
   2   2 -21   38.96    6.95   1
  -2   2  20  155.75    6.31   1
   2  -2 -20  175.83    7.17   1
  -2  -2  20  150.31    8.53   1
   2   2 -20  184.43    6.17   1
  -2   2  19    4.15    6.73   1
   2  -2 -19    9.99    2.50   1
  -2  -2  19    4.01    4.50   1
   2   2 -19    7.01    4.80   1
  -2   2  18  236.31    7.25   1
   2  -2 -18  245.94    7.99   1
  -2  -2  18  244.33   10.02   1
   2   2 -18  216.38    7.27   1
  -2   2  17    6.95    6.22   1
   2  -2 -17    6.99    2.21   1
  -2  -2  17   11.38    6.48   1
   2   2 -17   17.12    5.84   1
  -2   2  16  362.28    8.91   1
   2  -2 -16  365.10    9.81   1
  -2  -2  16  385.01   16.81   1
   2   2 -16  342.35   14.12   1
  -2   2  15   23.15    6.49   1
   2  -2 -15   11.53    2.62   1
  -2  -2  15    5.71    2.07   1
   2   2 -15   11.24    2.34   1
  -2   2  14  358.19   14.56   1
   2  -2 -14  364.99    7.53   1
  -2  -2  14  408.59    9.26   1
   2   2 -14  328.43   10.06   1
  -2   2  13    3.69    3.84   1
   2  -2 -13    4.83    4.56   1
  -2  -2  13   -1.79    3.76   1
   2   2 -13    7.94    4.50   1
  -2   2  12  625.55   13.13   1
   2  -2 -12  673.41   12.94   1
  -2  -2  12  658.75   22.38   1
   2   2 -12  583.61   23.05   1
  -2   2  11    2.41    3.78   1
   2  -2 -11    5.42    3.04   1
  -2  -2  11    7.15    4.44   1
   2   2 -11    1.69    5.25   1
  -2   2  10  526.52    9.17   1
   2  -2 -10  555.00   19.30   1
  -2  -2  10  495.17   11.23   1
   2   2 -10  543.59    9.97   1
  -2   2   9   35.49    3.47   1
   2  -2  -9   31.84    3.10   1
  -2  -2   9   30.44    2.83   1
   2   2  -9   25.10    3.86   1
  -2   2   8  399.54   12.29   1
   2  -2  -8  381.20   11.34   1
  -2  -2   8  399.51    8.09   1
   2   2  -8  395.68   14.05   1
  -2   2   7  340.20    8.01   1
   2  -2  -7  319.93   11.36   1
  -2  -2   7  324.62   12.63   1
   2   2  -7  333.67   12.04   1
  -2   2   6  611.34   10.80   1
   2  -2  -6  603.42   17.31   1
  -2  -2   6  610.48   28.93   1
   2   2  -6  604.48   28.62   1
  -2   2   5  406.71   11.90   1
   2  -2  -5  400.04    8.09   1
  -2  -2   5  415.20    9.62   1
   2   2  -5  346.62   13.61   1
  -2   2   4  704.96   23.03   1
   2  -2  -4  724.65   20.46   1
   2   2  -4  727.09   12.10   1
  -2   2   3  319.13   10.13   1
   2  -2  -3  309.02    9.35   1
   2   2  -3  298.95   10.58   1
  -2  -2   2  409.02    7.82   1
  -2   2   2  408.50    8.31   1
   2  -2  -2  406.00   11.78   1
  -2  -2   1  265.52    5.50   1
  -2   2   1  239.23    8.87   1
   2  -2  -1  243.27   10.91   1
  -2  -2   1  242.14    9.17   1
  -2  -2   0  504.64   10.63   1
   2  -2   0  474.62   14.51   1
  -2  -2   0  500.88    8.58   1
  -2  -2  -1  285.43    8.05   1
   2  -2   1  263.67   11.01   1
  -2  -2  -1  266.60    5.21   1
   2  -2   1  281.67   11.31   1
   2  -2   2  414.62   12.08   1
  -2  -2  -2  444.14   14.80   1
  -2  -2  -2  442.41   15.39   1
   2  -2   3  658.00   18.75   1
   2   2   3  660.02   18.49   1
  -2  -2  -3  691.28   29.13   1
   2  -2   4   11.20    4.34   1
   2   2   4    4.67    1.22   1
  -2  -2  -4    5.38    1.47   1
   2  -2   4    3.58    1.84   1
   2  -2   5  846.05   31.51   1
   2   2   5  915.04   25.58   1
  -2  -2  -5  884.31   32.78   1
   2  -2   5  852.60   13.80   1
   2   2   6   43.36    3.09   1
  -2  -2  -6   45.34    2.75   1
  -2  -2  -7  965.16   27.85   1
   2  -2   7  950.29   20.18   1
  -2   2  -7  954.66   22.98   1
   2   2   8   62.39    4.09   1
  -2  -2  -8   63.91    3.97   1
   2  -2   8   69.37    3.35   1
  -2   2  -8   61.01    4.25   1
   2   2   9  864.46   13.98   1
  -2  -2  -9  903.21   34.52   1
   2  -2   9  906.07   15.14   1
  -2   2  -9  841.37   15.05   1
   2   2  10   14.33    2.36   1
  -2  -2 -10   12.09    1.95   1
   2  -2  10   18.26    3.20   1
  -2   2 -10   13.70    2.67   1
   2   2  11  672.77   11.38   1
  -2  -2 -11  718.16   20.16   1
   2  -2  11  734.62   21.68   1
  -2   2 -11  733.34   21.18   1
   2   2  12   10.60    2.32   1
  -2  -2 -12    4.85    1.61   1
   2  -2  12    9.19    2.89   1
  -2   2 -12    8.47    2.58   1
   2   2  13  503.62    9.05   1
  -2  -2 -13  509.88   21.75   1
   2  -2  13  538.31   10.96   1
  -2   2 -13  507.09   13.43   1
   2   2  14    6.80    3.96   1
  -2  -2 -14    6.86    1.89   1
   2  -2  14    6.43    3.38   1
  -2   2 -14    0.65    5.75   1
   2   2  15  278.44    7.66   1
  -2  -2 -15  300.14   11.25   1
   2  -2  15  334.31   16.93   1
  -2   2 -15  278.28    7.91   1
   2   2  16   -0.76    4.60   1
  -2  -2 -16    5.37    4.60   1
   2  -2  16    0.20    4.14   1
  -2   2 -16   13.52    5.07   1
   2   2  17  282.15   11.95   1
  -2  -2 -17  261.11    9.99   1
   2  -2  17  307.37    9.48   1
  -2   2 -17  251.72    7.04   1
   2   2  18   13.02    5.37   1
  -2  -2 -18    9.10    2.37   1
   2  -2  18    8.25    3.80   1
  -2   2 -18   21.76    7.48   1
   2   2  19  277.28    7.62   1
  -2  -2 -19  270.55    7.41   1
   2  -2  19  256.76    9.98   1
  -2   2 -19  267.71    8.50   1
   2   2  20    5.12    5.87   1
  -2  -2 -20    7.52    4.59   1
   2  -2  20    7.48    5.75   1
  -2   2 -20   10.14    6.66   1
   2   2  21  144.96    7.63   1
  -2  -2 -21  126.03    6.11   1
   2  -2  21  160.18    8.53   1
  -2   2 -21  142.49    8.07   1
   2   2  22    0.19    6.42   1
  -2  -2 -22    2.34    5.34   1
   2  -2  22    7.87    5.03   1
  -2   2 -22    0.18    4.90   1
   2   2  23  124.78    6.78   1
  -2  -2 -23  103.40    7.71   1
   2  -2  23  110.87    7.63   1
  -2   2 -23  114.75    7.75   1
   2   2  24    4.22    5.61   1
  -2  -2 -24    2.40    6.40   1
   2  -2  24   11.09    5.21   1
  -2   2 -24    5.42    4.52   1
   2   2  25   79.92    6.47   1
   2  -2  25   98.85    6.48   1
  -2  -2 -25   73.62    5.85   1
  -2   2 -25   71.31    6.97   1
   2   2  26   10.95    5.26   1
   2  -2  26   15.04    6.11   1
  -2  -2 -26   10.14    4.95   1
  -2   2 -26   15.45    4.10   1
   2   2  27   54.42    6.14   1
  -2  -2 -27   61.26    5.22   1
   2  -2  27   43.05    5.45   1
  -2   2 -27   26.41    5.51   1
   2   2  28   27.96    6.75   1
   2  -2  28    9.83    4.42   1
  -2  -2 -28   24.06    4.04   1
  -2   2 -28    8.92    3.83   1
   2   2  29   28.69    5.91   1
   2  -2  29   27.64    4.37   1
  -2  -2 -29   29.50    4.50   1
  -2   2 -29   32.16    5.13   1
   2   2  30   12.29    5.66   1
   2  -2  30    7.49    5.90   1
  -2  -2 -30   12.26    5.02   1
  -2   2 -30   13.72    6.90   1
   2   2  31   11.05    3.54   1
   2  -2  31   17.92    4.32   1
  -2  -2 -31   19.96    3.48   1
  -2   2 -31   14.39    4.15   1
   2   2  32    2.07    5.14   1
   2  -2  32    1.70    3.60   1
  -2  -2 -32    4.19    3.52   1
  -2   2 -32   11.02    7.00   1
   2   2  33   16.39    3.83   1
   2  -2  33   12.18    4.15   1
  -2  -2 -33    6.50    4.69   1
  -2   2 -33   38.79    6.53   1
   2   2  34   -0.06    3.82   1
  -2   2 -34   -1.15    4.22   1
  -2   2 -35   -0.05    8.97   1
   2  -2  36    4.86    4.10   1
  -2  -2 -36    0.26    3.72   1
   2   3 -35   14.28    5.39   1
  -2   3  34    2.06    5.96   1
   2  -3 -34   17.75    4.39   1
   2   3 -34    0.48    4.48   1
  -2   3  33    0.66    5.88   1
   2  -3 -33   -0.40    7.13   1
  -2  -3  33   35.87    5.93   1
   2   3 -33   10.52    8.70   1
  -2   3  32   13.06    5.63   1
   2  -3 -32   22.37    5.51   1
  -2  -3  32   10.10    4.44   1
   2   3 -32   10.95    6.23   1
  -2   3  31   19.64    4.05   1
   2  -3 -31   20.89    7.40   1
  -2  -3  31   10.70    3.90   1
   2   3 -31   20.75    6.78   1
  -2   3  30    4.53    5.17   1
   2  -3 -30   20.81    6.55   1
  -2  -3  30   12.01    5.45   1
   2   3 -30   27.93    6.76   1
  -2   3  29   24.31    4.52   1
   2  -3 -29   48.58    5.99   1
  -2  -3  29   37.02    5.56   1
   2   3 -29   43.10    7.10   1
  -2   3  28   14.24    4.58   1
   2  -3 -28    9.52    5.04   1
  -2  -3  28    6.59    3.98   1
   2   3 -28   20.20    6.03   1
  -2   3  27   70.54    6.45   1
   2  -3 -27   77.78    7.39   1
  -2  -3  27   70.61    7.64   1
   2   3 -27   55.81    6.97   1
  -2   3  26    5.78    6.04   1
   2  -3 -26   24.94    7.02   1
  -2  -3  26   11.80    6.10   1
   2   3 -26    5.42    6.30   1
  -2   3  25   50.68    5.05   1
   2  -3 -25   94.65    7.04   1
  -2  -3  25  102.45    7.46   1
   2   3 -25  148.64   11.95   1
  -2   3  24    9.31    7.19   1
   2  -3 -24   16.13    8.27   1
  -2  -3  24    7.97    3.07   1
   2   3 -24   12.95    8.37   1
  -2   3  23  114.95    7.85   1
   2  -3 -23  153.19   10.36   1
  -2  -3  23  132.94    7.19   1
   2   3 -23  100.07    7.88   1
  -2   3  22    7.53    6.26   1
   2  -3 -22   19.48    8.07   1
  -2  -3  22   16.86    6.15   1
   2   3 -22    2.49    5.46   1
  -2   3  21  146.00    6.88   1
   2  -3 -21  136.36    8.29   1
  -2  -3  21  141.77    8.76   1
   2   3 -21  119.94    9.07   1
  -2   3  20    4.87    4.71   1
   2  -3 -20    8.13    3.13   1
  -2  -3  20    0.27    4.06   1
   2   3 -20   28.45    8.08   1
  -2   3  19  124.63    7.53   1
   2  -3 -19  110.37    7.48   1
  -2  -3  19  141.67    7.49   1
   2   3 -19  118.60    7.23   1
  -2   3  18    4.29    4.62   1
   2  -3 -18    7.04    2.89   1
  -2  -3  18    8.63    5.55   1
   2   3 -18    2.76    7.01   1
  -2   3  17   71.04    6.11   1
   2  -3 -17   66.78    4.97   1
  -2  -3  17   89.55    6.61   1
   2   3 -17   57.04    5.33   1
  -2   3  16    3.81    5.13   1
   2  -3 -16    5.24    5.32   1
  -2  -3  16    8.33    5.26   1
   2   3 -16    9.56    3.94   1
  -2   3  15  117.17    6.30   1
   2  -3 -15  112.25    5.41   1
  -2  -3  15  140.11    8.48   1
   2   3 -15  107.77    6.77   1
  -2   3  14    7.26    7.39   1
   2  -3 -14    4.10    4.00   1
  -2  -3  14    4.52    4.53   1
   2   3 -14   16.72    6.24   1
  -2   3  13  226.15    7.00   1
   2  -3 -13  237.22    9.34   1
  -2  -3  13  241.48    9.41   1
   2   3 -13  251.63    8.56   1
  -2   3  12    4.65    7.05   1
   2  -3 -12   19.06    5.78   1
  -2  -3  12    4.96    4.51   1
   2   3 -12    6.98    4.70   1
  -2   3  11  224.50    6.80   1
   2  -3 -11  225.16   10.51   1
  -2  -3  11  229.24    7.33   1
   2   3 -11  196.09    7.49   1
  -2   3  10   21.89    4.59   1
   2  -3 -10   24.80    4.83   1
  -2  -3  10   23.43    3.99   1
   2   3 -10   22.07    3.86   1
  -2   3   9  302.55    8.51   1
   2  -3  -9  274.95   11.07   1
  -2  -3   9  291.33   12.91   1
   2   3  -9  278.59   12.22   1
  -2   3   8  123.66    7.38   1
   2  -3  -8  133.26    7.15   1
  -2  -3   8  126.07    7.06   1
   2   3  -8  118.26    5.26   1
  -2   3   7  184.65    6.22   1
   2  -3  -7  188.57    5.88   1
  -2  -3   7  170.35    9.52   1
   2   3  -7  193.66    8.57   1
  -2   3   6  240.44    7.49   1
   2  -3  -6  205.85    8.96   1
  -2  -3   6  228.74    8.27   1
  -2  -3   5   51.88    4.38   1
  -2   3   5   52.75    3.96   1
   2  -3  -5   52.73    4.21   1
  -2  -3   5   81.76    5.51   1
  -2  -3   4  247.98    6.81   1
  -2   3   4  253.80    7.40   1
   2  -3  -4  266.37    7.85   1
  -2  -3   4  274.05   10.66   1
  -2  -3   3   19.22    2.89   1
  -2   3   3   25.93    3.93   1
   2  -3  -3   22.61    3.26   1
  -2  -3   3   25.39    4.50   1
  -2   3   2  139.92    4.67   1
  -2  -3   2  149.82    5.23   1
   2  -3  -2  141.08    5.38   1
  -2  -3   2  155.26    6.19   1
  -2  -3   1   11.53    2.74   1
   2  -3  -1   14.14    6.42   1
  -2  -3   1    5.66    2.20   1
   2  -3  -1   12.68    3.18   1
  -2  -3   0   86.15    5.67   1
   2  -3   0   86.34    5.25   1
  -2  -3   0   97.97    4.34   1
   2  -3   0   84.56    5.46   1
  -2  -3  -1   36.96    3.95   1
   2  -3   1   31.23    3.95   1
  -2  -3  -1   35.55    4.43   1
   2  -3   1   38.92    3.90   1
   2  -3   2  102.61    6.45   1
  -2  -3  -2  100.96    5.90   1
   2  -3   2   97.20    5.88   1
  -2  -3  -2   92.82    3.98   1
   2  -3   3  127.81    7.28   1
  -2  -3  -3  122.72    5.46   1
   2  -3   3  108.07    4.77   1
  -2  -3  -3  114.83    5.09   1
   2  -3   4   93.25    5.93   1
  -2  -3  -4  103.91    5.13   1
   2  -3   4   95.08    5.91   1
  -2  -3  -4   95.66    5.06   1
   2  -3   5  159.97    6.02   1
  -2  -3  -5  167.01    7.31   1
   2  -3   5  172.45    7.82   1
   2  -3   6  101.37    5.85   1
   2   3   6  121.53    5.65   1
  -2  -3  -6  102.98    5.15   1
   2  -3   6   95.53    5.25   1
   2   3   7   90.22    4.93   1
  -2  -3  -7   91.29    4.72   1
   2  -3   7  101.39    5.34   1
   2   3   8  212.90    7.20   1
   2  -3   8  227.79    7.39   1
  -2  -3  -8  223.55   10.28   1
   2  -3   8  249.44    8.02   1
   2   3   9   33.77    3.46   1
  -2  -3  -9   17.85    3.09   1
   2  -3   9   38.23    4.52   1
   2   3  10  324.51    8.03   1
  -2  -3 -10  319.20   11.62   1
   2  -3  10  311.02   16.45   1
   2   3  11    9.96    2.61   1
  -2  -3 -11   11.30    2.38   1
   2  -3  11   11.62    3.26   1
  -2   3 -11   12.80    3.40   1
   2   3  12  241.04    6.96   1
  -2  -3 -12  265.80    8.44   1
   2  -3  12  259.17   10.12   1
  -2   3 -12  254.61    8.01   1
   2   3  13    7.92    3.69   1
  -2  -3 -13   15.39    4.74   1
   2  -3  13   13.53    5.49   1
  -2   3 -13    2.99    4.53   1
   2   3  14  203.44    7.67   1
  -2  -3 -14  229.24    7.09   1
   2  -3  14  218.36    9.37   1
  -2   3 -14  188.85    8.94   1
   2   3  15   12.99    5.85   1
  -2  -3 -15    6.57    2.33   1
   2  -3  15    9.10    3.20   1
  -2   3 -15   10.53    5.63   1
   2   3  16  161.63    9.30   1
  -2  -3 -16  152.44    6.39   1
   2  -3  16  165.58    9.94   1
  -2   3 -16  140.65    6.34   1
   2   3  17    7.39    4.92   1
  -2  -3 -17    6.70    4.34   1
   2  -3  17    2.86    6.37   1
  -2   3 -17    5.40    7.14   1
   2   3  18   70.56    5.72   1
  -2  -3 -18   92.95    4.62   1
   2  -3  18  110.84    6.54   1
  -2   3 -18   76.86    5.43   1
   2   3  19    3.84    6.15   1
  -2  -3 -19   -2.71    3.49   1
   2  -3  19    2.45    6.69   1
  -2   3 -19    5.17    5.35   1
   2   3  20   58.49    6.07   1
  -2  -3 -20   69.51    4.49   1
   2  -3  20   61.44    7.13   1
  -2   3 -20   51.33    8.37   1
   2   3  21    2.55    4.03   1
  -2  -3 -21    2.80    4.86   1
   2  -3  21   12.97    6.41   1
  -2   3 -21    4.87    5.14   1
   2   3  22   74.22    6.50   1
  -2  -3 -22   42.41    4.25   1
   2  -3  22   47.39    5.86   1
  -2   3 -22   55.59    6.73   1
   2   3  23   10.80    5.62   1
  -2  -3 -23    4.52    5.67   1
   2  -3  23    6.65    3.87   1
  -2   3 -23    5.87    5.73   1
   2   3  24   55.58    5.98   1
  -2  -3 -24   32.93    4.24   1
   2  -3  24   26.64    4.53   1
  -2   3 -24   54.07    7.44   1
   2   3  25   11.29    6.14   1
  -2  -3 -25    1.73    6.04   1
   2  -3  25   -0.34    6.59   1
  -2   3 -25    1.68    5.29   1
   2   3  26   31.04    6.10   1
  -2  -3 -26   52.24    6.72   1
   2  -3  26   65.10    6.07   1
  -2   3 -26   51.95    6.59   1
   2   3  27   14.71    5.65   1
  -2  -3 -27    7.36    6.99   1
   2  -3  27    1.85    4.74   1
  -2   3 -27    2.74    4.66   1
   2   3  28   17.44    4.23   1
  -2  -3 -28   21.98    5.37   1
   2  -3  28   15.48    4.30   1
  -2   3 -28   18.92    5.35   1
   2   3  29    5.71    4.40   1
  -2  -3 -29    4.71    5.25   1
   2  -3  29    3.29    4.53   1
  -2   3 -29    3.72    7.44   1
   2   3  30   10.29    4.76   1
  -2  -3 -30   19.43    5.57   1
   2  -3  30    3.11    7.79   1
  -2   3 -30   -1.97    7.67   1
   2   3  31   10.09    4.75   1
  -2  -3 -31    7.11    5.25   1
  -2   3 -31    5.30    7.38   1
   2   3  32    2.89    5.84   1
  -2  -3 -32    8.18    4.30   1
  -2   3 -32    0.82   11.27   1
   2   3  33    7.12    5.67   1
  -2  -3 -33    1.69    3.99   1
  -2   3 -33    1.76    7.09   1
   2   3  34    5.80    5.05   1
   2  -3  34    9.02    4.45   1
  -2   3 -34    7.55    6.60   1
   2   3  35    4.36    5.90   1
   2   3  36   -4.08    6.39   1
  -2   4  32    8.21    6.54   1
  -2   4  31    2.29    5.51   1
   2  -4 -31    3.56    3.99   1
  -2  -4  31    3.49    5.36   1
  -2   4  30    9.18    5.31   1
   2  -4 -30    4.23    4.10   1
   2   4 -30    4.66    6.16   1
   2  -4 -29    3.12    7.35   1
   2   4 -29   13.42    5.95   1
   2  -4 -28    6.98    8.25   1
  -2  -4  28    7.60    4.23   1
   2   4 -28   12.30    8.05   1
  -2   4  27    2.55    7.79   1
   2  -4 -27   12.68    4.62   1
  -2  -4  27   10.27    4.45   1
   2   4 -27   12.89    9.80   1
  -2   4  26   23.14    4.69   1
   2  -4 -26   31.04    5.15   1
  -2  -4  26   26.97    5.87   1
   2   4 -26   19.34    6.01   1
  -2   4  25    3.48    4.62   1
   2  -4 -25    5.66    3.32   1
  -2  -4  25    7.26    5.95   1
   2   4 -25   -9.30    8.25   1
  -2   4  24   15.15    7.30   1
   2  -4 -24   25.74    4.41   1
  -2  -4  24   20.67    4.38   1
   2   4 -24   12.57    4.73   1
  -2   4  23    9.17    4.99   1
   2  -4 -23    5.19    3.65   1
  -2  -4  23    5.45    4.10   1
   2   4 -23    5.82    5.30   1
  -2   4  22    6.18    5.00   1
   2  -4 -22   22.16    4.26   1
  -2  -4  22   14.83    4.27   1
   2   4 -22   11.30    3.81   1
  -2   4  21    6.35    6.58   1
   2  -4 -21    2.64    4.53   1
  -2  -4  21    5.75    6.57   1
   2   4 -21    9.74    5.11   1
  -2   4  20   35.95    4.80   1
   2  -4 -20   42.95    6.98   1
  -2  -4  20   37.57    5.54   1
   2   4 -20   41.11    5.86   1
  -2   4  19   12.79    7.03   1
   2  -4 -19    8.47    5.67   1
  -2  -4  19   -1.66    6.82   1
   2   4 -19   13.95    8.55   1
  -2   4  18   51.74    6.53   1
   2  -4 -18   65.44    7.23   1
  -2  -4  18   75.27    6.72   1
   2   4 -18   73.07    7.77   1
  -2   4  17   17.69    7.77   1
   2  -4 -17    4.29    6.07   1
  -2  -4  17    0.18    4.99   1
   2   4 -17    6.65    8.36   1
  -2   4  16   69.61    7.01   1
   2  -4 -16   81.11    5.79   1
  -2  -4  16   64.70    5.96   1
   2   4 -16   82.27    7.23   1
  -2   4  15   11.58    7.18   1
   2  -4 -15    7.06    3.37   1
  -2  -4  15    8.45    5.14   1
   2   4 -15    6.26    8.91   1
  -2   4  14   33.15    4.68   1
   2  -4 -14   45.60    5.38   1
  -2  -4  14   38.59    4.68   1
   2   4 -14   47.17    6.44   1
  -2   4  13   10.36    3.48   1
   2  -4 -13   -3.70    4.94   1
  -2  -4  13    7.65    4.77   1
   2   4 -13    6.12    6.18   1
  -2   4  12   46.12    5.70   1
   2  -4 -12   43.41    5.56   1
  -2  -4  12   33.02    4.64   1
   2   4 -12   51.41    6.54   1
  -2   4  11    7.81    4.41   1
  -2  -4  11   18.79    6.40   1
  -2  -4  10   52.52    5.20   1
  -2   4  10   75.60    6.56   1
  -2  -4  10   63.28    5.11   1
  -2  -4   9   13.94    6.44   1
  -2   4   9   11.30    4.15   1
   2  -4  -9   13.00    6.85   1
  -2  -4   9   12.74    6.10   1
  -2  -4   8   40.46    5.13   1
  -2   4   8   30.32    4.18   1
   2  -4  -8   36.79    5.41   1
  -2  -4   8   32.41    4.63   1
  -2   4   7   10.18    3.81   1
  -2  -4   7   15.53    4.05   1
   2  -4  -7   21.47    6.81   1
  -2  -4   7    9.71    4.09   1
  -2  -4   6   38.02    4.69   1
  -2   4   6   43.52    4.71   1
   2  -4  -6   38.02    5.26   1
  -2  -4   6   34.05    4.67   1
  -2   4   5   28.63    4.33   1
  -2  -4   5   20.42    4.48   1
   2  -4  -5   15.25    5.69   1
  -2  -4   5   20.93    4.30   1
  -2  -4   4   21.62    3.63   1
   2  -4  -4   17.58    4.63   1
  -2  -4   4   16.18    3.46   1
   2  -4  -4   22.30    4.64   1
  -2  -4   3   60.60    6.40   1
   2  -4  -3   49.24    5.93   1
  -2  -4   3   63.65    5.25   1
   2  -4  -3   63.94    5.81   1
  -2  -4   2   28.11    6.03   1
   2  -4  -2   18.32    5.22   1
  -2  -4   2   26.38    4.36   1
   2  -4  -2   29.62    5.27   1
  -2  -4   1  140.40    8.69   1
   2  -4  -1  116.70    7.20   1
  -2  -4   1  127.93    6.66   1
   2  -4  -1  149.45    8.22   1
   2  -4   0    7.44    4.54   1
  -2  -4   0   14.60    3.33   1
  -2  -4   0   19.28    3.74   1
   2  -4   0   16.58    4.40   1
   2  -4   1   65.35    7.44   1
  -2  -4  -1   75.69    6.71   1
   2  -4   1   77.52    5.91   1
  -2  -4  -1   79.18    4.87   1
  -2  -4  -2   12.61    3.23   1
   2  -4   2    1.53    8.13   1
   2  -4   2   17.37    6.94   1
  -2  -4  -2   11.17    3.45   1
   2  -4   3   12.27    4.19   1
  -2  -4  -3   15.94    2.85   1
   2  -4   3   22.42    4.45   1
  -2  -4  -3   20.29    4.52   1
   2  -4   4   41.43    6.33   1
  -2  -4  -4   54.87    5.25   1
   2  -4   4   65.62    5.87   1
  -2  -4  -4   58.93    5.31   1
   2  -4   5   52.09    6.18   1
  -2  -4  -5   69.12    5.89   1
   2  -4   5   61.96    6.17   1
  -2  -4  -5   50.78    5.18   1
   2  -4   6   42.97    8.34   1
  -2  -4  -6   47.33    4.77   1
   2  -4   6   33.34    4.45   1
  -2  -4  -6   50.51    5.76   1
   2  -4   7   62.95    6.88   1
  -2  -4  -7   76.31    6.13   1
   2  -4   7   82.65    6.47   1
  -2  -4  -7   66.32    6.03   1
   2  -4   8    6.52    5.39   1
  -2  -4  -8   10.80    3.77   1
   2  -4   8    5.45    6.50   1
   2  -4   9   40.10    6.42   1
   2   4   9   49.99    4.00   1
  -2  -4  -9   50.78    4.92   1
   2  -4   9   30.72    4.45   1
   2   4  10   -0.97    4.03   1
   2  -4  10    0.76    5.71   1
  -2  -4 -10    2.75    5.88   1
   2  -4  11   53.13    5.22   1
   2   4  11   49.55    4.36   1
  -2  -4 -11   50.63    5.21   1
   2  -4  11   53.07    5.46   1
   2   4  12    9.47    5.74   1
   2  -4  12    6.83    6.44   1
  -2  -4 -12    7.73    5.91   1
   2  -4  12    7.59    4.96   1
   2   4  13   68.48    5.90   1
   2  -4  13   77.38    6.63   1
  -2  -4 -13   46.99    4.16   1
   2  -4  13   71.67    5.85   1
   2   4  14   10.58    6.67   1
   2  -4  14   -2.30    4.55   1
  -2  -4 -14   10.50    6.29   1
   2  -4  14   -0.88    4.72   1
   2  -4  15   47.12    5.96   1
   2   4  15   58.32    5.16   1
  -2  -4 -15   46.49    4.89   1
   2  -4  15   45.29    5.53   1
   2  -4  16    4.84    4.63   1
   2   4  16   16.40    6.13   1
  -2  -4 -16   12.33    5.89   1
   2  -4  16    2.72    4.54   1
   2   4  17   32.93    4.41   1
  -2  -4 -17   39.85    5.57   1
   2  -4  17   47.81    5.82   1
   2   4  18    6.27    4.05   1
  -2  -4 -18    2.74    5.68   1
   2  -4  18   10.39    6.22   1
  -2   4 -18    5.85    4.52   1
   2   4  19   23.90    3.85   1
  -2  -4 -19   27.97    4.18   1
   2  -4  19   37.79    5.13   1
  -2   4 -19   25.67    5.79   1
   2   4  20    4.61    5.62   1
  -2  -4 -20    4.75    3.89   1
   2  -4  20    4.82    6.51   1
  -2   4 -20   12.76    7.11   1
   2   4  21   28.64    4.91   1
  -2  -4 -21   26.12    3.83   1
   2  -4  21   23.65    4.35   1
  -2   4 -21   27.33    5.45   1
   2   4  22    0.01    6.19   1
  -2  -4 -22    4.98    5.43   1
   2  -4  22    3.80    4.14   1
  -2   4 -22    5.90    7.15   1
   2   4  23   36.16    5.32   1
  -2  -4 -23   29.77    4.59   1
   2  -4  23   18.75    4.27   1
  -2   4 -23   36.05    7.05   1
   2   4  24    8.01    3.99   1
  -2  -4 -24    5.87    6.22   1
   2  -4  24    5.59    4.85   1
  -2   4 -24   10.86    5.96   1
   2   4  25   10.78    6.01   1
  -2  -4 -25   19.45    5.87   1
   2  -4  25    5.72    4.19   1
  -2   4 -25    2.85    5.47   1
   2   4  26    5.40    3.82   1
  -2  -4 -26    7.88    5.59   1
   2  -4  26    4.22    5.85   1
  -2   4 -26    8.41    7.19   1
   2   4  27   13.36    6.34   1
  -2  -4 -27    6.77    5.03   1
   2  -4  27    2.37    5.65   1
  -2   4 -27    9.20   11.34   1
   2   4  28    1.88    5.49   1
   2  -4  28    7.99    6.92   1
  -2   4 -28   -2.40    6.45   1
   2   4  29    7.98    5.68   1
   2   4  30   -0.55    7.38   1
   2   4  31    7.55    5.79   1
  -2  -4 -32    6.62    2.98   1
  -2  -4 -33    4.76    4.84   1
  -2   5  26    5.02    4.56   1
  -2   5  25    0.95    6.13   1
   2  -5 -25    6.91    6.12   1
  -2   5  24   11.65    4.66   1
   2  -5 -24   19.30    5.55   1
   2   5 -24   13.56    6.68   1
  -2   5  23    4.04    4.13   1
   2  -5 -23   17.34    5.78   1
   2   5 -23   20.30    5.50   1
  -2   5  22    3.16    6.42   1
   2  -5 -22    1.41    9.60   1
  -2  -5  22   10.64    4.49   1
   2   5 -22    5.85    9.73   1
  -2   5  21   11.16    6.66   1
   2  -5 -21   10.49    6.29   1
  -2  -5  21   13.05    4.68   1
  -2   5  20    8.29    4.75   1
   2  -5 -20   20.17    4.86   1
   2   5 -20    6.81    6.08   1
  -2   5  19    4.03    6.58   1
   2  -5 -19   -2.15    6.24   1
  -2  -5  19    6.45    6.08   1
  -2  -5  18    5.28    4.04   1
  -2   5  18    8.42    4.61   1
   2  -5 -18    5.96    5.54   1
  -2  -5  18   -1.06    4.32   1
  -2  -5  17   10.99    5.93   1
  -2   5  17   18.42    4.77   1
   2  -5 -17   23.15    7.56   1
  -2  -5  17   13.35    4.27   1
  -2   5  16    3.57    4.97   1
  -2  -5  16   14.79    4.42   1
   2  -5 -16   10.07    7.77   1
  -2  -5  16    6.62    4.44   1
  -2  -5  15   25.80    5.11   1
  -2   5  15   27.54    7.18   1
   2  -5 -15    9.61    8.28   1
  -2  -5  15   10.72    3.59   1
  -2  -5  14    5.15    4.64   1
  -2   5  14   12.38    5.52   1
   2  -5 -14    7.08    7.97   1
  -2  -5  14    4.73    5.81   1
  -2   5  13   10.33    5.32   1
  -2  -5  13   32.08    5.45   1
   2  -5 -13   28.92    8.02   1
  -2  -5  13   15.16    6.58   1
  -2  -5  12   20.62    7.31   1
  -2   5  12   18.12    7.49   1
   2  -5 -12   15.19    5.95   1
  -2  -5  12    0.52    5.00   1
  -2  -5  11    5.29    6.97   1
  -2   5  11    5.83    5.30   1
   2  -5 -11    9.76    8.35   1
  -2  -5  11    7.52    4.59   1
  -2   5  10   14.57    7.86   1
  -2  -5  10   16.35    6.24   1
   2  -5 -10   31.30    8.34   1
  -2  -5  10    7.79    4.64   1
  -2  -5   9   18.17   11.64   1
   2  -5  -9    6.39    9.24   1
  -2  -5   9    2.67    6.51   1
  -2  -5   8   10.28   11.81   1
   2  -5  -8    6.93    9.63   1
  -2  -5   8    5.31    6.44   1
   2  -5  -8    5.59    6.65   1
  -2  -5   7   19.79    8.96   1
   2  -5  -7   10.33    7.01   1
  -2  -5   7    3.45    6.36   1
   2  -5  -7    1.07    8.69   1
  -2  -5   6    6.54   12.88   1
   2  -5  -6   10.94    6.34   1
  -2  -5   6   11.45    3.34   1
   2  -5  -6    7.90    5.49   1
  -2  -5   5   22.59   13.00   1
   2  -5  -5   19.18    5.85   1
  -2  -5   5    6.27    4.11   1
   2  -5  -5    9.09    7.66   1
  -2  -5   4   30.60   13.19   1
   2  -5  -4    4.45    5.94   1
  -2  -5   4   13.03    4.25   1
   2  -5  -4    8.03    5.50   1
  -2  -5   3   31.45   12.94   1
   2  -5  -3   20.51    8.87   1
  -2  -5   3    9.52    4.43   1
   2  -5  -3   18.51    4.72   1
  -2  -5   2   34.97   11.09   1
   2  -5  -2   12.44    6.31   1
  -2  -5   2    4.97    7.09   1
   2  -5  -2   10.63    5.17   1
  -2  -5   1   24.59   10.92   1
   2  -5  -1   13.57    5.80   1
  -2  -5   1    8.69    7.00   1
   2  -5  -1   19.53    4.45   1
  -2  -5   0   16.29    6.06   1
   2  -5   0   18.01    9.05   1
  -2  -5   0   13.05    6.79   1
   2  -5   0   14.65    6.91   1
  -2  -5  -1   31.20    5.82   1
   2  -5   1   37.79    7.33   1
  -2  -5  -1   51.90    5.96   1
   2  -5   1   55.75    7.39   1
   2  -5   2   68.30    9.98   1
  -2  -5  -2   71.08    7.83   1
   2  -5   2   66.49    7.89   1
  -2  -5  -2   87.25    6.93   1
   2  -5   3   34.21   10.67   1
  -2  -5  -3   25.43    8.21   1
  -2  -5  -3   13.59    4.71   1
   2  -5   3   16.58    7.25   1
   2  -5   4   62.08    9.03   1
  -2  -5  -4   57.10    7.20   1
   2  -5   4   51.38    5.53   1
  -2  -5  -4   61.74    5.46   1
   2  -5   5   19.94   11.77   1
   2  -5   5   16.58    7.49   1
  -2  -5  -5   12.64    5.79   1
   2  -5   6   28.32    6.89   1
  -2  -5  -6    8.91    9.21   1
  -2  -5  -6    7.52    3.13   1
   2  -5   7   26.05   14.14   1
  -2  -5  -7    3.95    6.09   1
   2  -5   7    2.86    5.16   1
  -2  -5  -7    1.23    4.06   1
   2  -5   8   80.12   10.07   1
   2  -5   8    7.80    5.27   1
  -2  -5  -8    8.21    6.27   1
   2  -5   9   35.05    8.63   1
  -2  -5  -9    1.65    8.20   1
   2  -5   9    3.08    5.06   1
  -2  -5  -9   11.38    6.34   1
   2  -5  10   12.41    9.68   1
  -2  -5 -10   12.11    7.69   1
   2  -5  10    9.40    4.99   1
  -2  -5 -10    3.84    4.39   1
   2  -5  11   12.59    9.25   1
   2  -5  11   -0.33    5.23   1
  -2  -5 -11    8.80    6.55   1
   2  -5  12   15.50    5.34   1
  -2  -5 -12   26.95    7.45   1
   2  -5  12    8.60    5.24   1
  -2  -5 -12    2.51    6.34   1
   2  -5  13   10.79    6.66   1
  -2  -5 -13   18.79    6.67   1
   2  -5  13    1.44    5.53   1
  -2  -5 -13    5.97    4.92   1
   2  -5  14    3.50    4.71   1
  -2  -5 -14    0.10    4.86   1
   2  -5  14   20.94    8.31   1
   2   5  15    2.82    3.46   1
   2  -5  15    6.39    6.43   1
  -2  -5 -15   12.33    3.88   1
   2  -5  15   -2.72    6.39   1
   2  -5  16   18.88    5.18   1
   2   5  16   16.97    3.47   1
  -2  -5 -16    0.01    5.69   1
   2  -5  16   14.06    7.01   1
   2  -5  17    5.14    5.68   1
   2   5  17    7.08    3.46   1
  -2  -5 -17    9.75    6.17   1
   2  -5  17    3.30    6.03   1
   2  -5  18   17.18    4.23   1
   2   5  18    1.65    4.64   1
  -2  -5 -18   30.81    6.20   1
   2   5  19    1.07    3.05   1
   2  -5  19    8.92    3.86   1
  -2  -5 -19    5.10    6.75   1
   2  -5  20   15.79    6.09   1
   2   5  20    9.76    3.20   1
  -2  -5 -20   29.43    4.59   1
   2  -5  21   -0.60    5.29   1
   2   5  21    3.73    3.42   1
  -2  -5 -21    7.69    5.96   1
   2  -5  21   -1.27    3.66   1
   2  -5  22    1.23    4.51   1
   2   5  22    9.57    3.59   1
  -2  -5 -22    1.94    5.23   1
   2  -5  22    0.27    3.90   1
   2   5  23    5.33    5.62   1
   2  -5  23   11.31    4.74   1
   2  -5  23   -0.70    4.04   1
   2   5  24    5.42    4.54   1
  -2  -5 -24    1.95    8.27   1
   2   5  25    7.35    4.65   1
   2   5  26    1.53    6.58   1
   2   5  27    3.34    7.16   1
  -2  -6  15    9.16    5.77   1
  -2  -6  14    9.01    5.58   1
  -2  -6  14    8.52    3.90   1
   2  -6 -14    2.89    5.62   1
  -2  -6  13    6.38    8.96   1
   2  -6 -13    2.27    3.85   1
  -2  -6  13    1.72    3.90   1
   2  -6 -13   11.17    7.83   1
  -2  -6  12    5.50    7.89   1
   2  -6 -12    0.04    4.84   1
   2  -6 -12    0.31    5.82   1
  -2  -6  11    3.92    6.14   1
   2  -6 -11    4.56    6.79   1
   2  -6 -11    9.12    8.79   1
  -2  -6  10    4.02    9.82   1
   2  -6 -10   12.00    6.66   1
  -2  -6  10    9.92    4.92   1
   2  -6 -10    2.90    8.72   1
  -2  -6   9   -5.61    6.94   1
   2  -6  -9   12.30    5.53   1
  -2  -6   9   12.32    5.60   1
   2  -6  -9    5.15    6.00   1
  -2  -6   8   12.03    6.39   1
   2  -6  -8    3.20    5.02   1
   2  -6  -8    2.42    7.96   1
  -2  -6   7    3.81    7.69   1
   2  -6  -7    5.51    5.99   1
  -2  -6   7    1.49    7.69   1
   2  -6  -7    1.93    6.50   1
  -2  -6   6   13.71    6.42   1
   2  -6  -6    0.21    7.08   1
  -2  -6   6    1.78    5.74   1
   2  -6  -6    5.70    5.77   1
  -2  -6   5   11.80    5.37   1
  -2  -6   5    6.81    6.99   1
   2  -6  -5    7.94    8.00   1
  -2  -6   4    2.76    9.28   1
  -2  -6   4   -2.88    6.96   1
   2  -6  -4   21.08    7.83   1
  -2  -6   3    1.89    7.92   1
   2  -6  -3   -8.34    8.38   1
  -2  -6   3    2.80    7.60   1
   2  -6  -3    3.23    5.79   1
  -2  -6   2  -11.00    8.24   1
  -2  -6   2   -2.78    5.22   1
  -2  -6   1   11.59    6.45   1
  -2  -6   1    7.93    5.06   1
   2  -6   0   -6.62    8.43   1
  -2  -6   0   10.05    6.92   1
  -2  -6   0   15.47    8.23   1
   2  -6   0   11.17    6.06   1
   2  -6   1    1.96    8.85   1
  -2  -6  -1    2.16    7.35   1
   2  -6   1    2.19    4.02   1
  -2  -6  -1   10.24    5.26   1
   2  -6   2    4.78    8.39   1
  -2  -6  -2  -15.78   10.64   1
  -2  -6  -2    8.40    4.89   1
  -2  -6  -3   -4.60    9.18   1
  -2  -6  -3    5.26    6.14   1
   2  -6   4    6.96    6.19   1
  -2  -6  -4    5.65    9.14   1
   2  -6   4    4.47    4.04   1
  -2  -6  -4    1.87    3.98   1
   2  -6   5    8.02    5.75   1
  -2  -6  -5    0.71    7.14   1
   2  -6   5    4.29    4.18   1
  -2  -6  -5    1.27    5.38   1
   2  -6   6    7.10    4.37   1
  -2  -6  -6   -3.06    6.70   1
  -2  -6  -6   -0.53    5.35   1
   2  -6   7    4.02    4.52   1
  -2  -6  -7    2.08    6.50   1
  -2  -6  -7    6.63    3.62   1
   2  -6   8    1.32    6.37   1
  -2  -6  -8   11.10    6.04   1
  -2  -6  -8   -2.43    5.34   1
   2  -6   9    5.90    4.28   1
  -2  -6  -9   16.67    4.53   1
   2  -6   9    0.71    3.90   1
  -2  -6  -9   -1.77    3.51   1
   2  -6  10    7.68    5.99   1
  -2  -6 -10   -0.46    7.74   1
   2  -6  10    1.34    3.92   1
   2  -6  11    5.24    4.57   1
  -2  -6 -11    0.87    5.90   1
   2  -6  11    8.64    5.46   1
  -2  -6 -11    1.07    3.42   1
   2  -6  12    5.83    6.28   1
  -2  -6 -12   -7.01    6.17   1
  -2  -6 -13   -2.74    5.90   1
  -2  -6 -13    4.97    4.05   1
  -2  -6 -14    9.10    4.13   1
  -2  -6 -15    3.05    3.50   1
  -2  -6 -15    2.24    4.28   1
  -2  -6 -16    4.37    3.65   1
  -2  -6 -17    4.91    3.85   1
  -2  -6 -17    0.15    4.15   1
  -2  -6 -18   -1.62    4.06   1
   3   0 -40   -1.28    6.70   1
  -3   0  39    4.30    3.69   1
   3   0 -39   -0.78    4.13   1
   3   0 -38   10.26    6.03   1
   3   0 -37   -2.59    7.08   1
  -3   0  36    2.19    4.72   1
   3   0 -36   -2.51    6.64   1
   3   0 -35   -3.50    5.49   1
  -3   0  34    4.67    5.88   1
   3   0 -34    0.59    7.16   1
  -3   0  33    1.43    4.05   1
   3   0 -33    5.32    4.91   1
  -3   0  32    8.55    6.50   1
   3   0 -32    9.80    5.15   1
  -3   0  31    1.53    4.39   1
   3   0 -31   16.77    6.44   1
  -3   0  30    5.71    4.85   1
   3   0 -30    5.85    5.42   1
  -3   0  29    4.32    5.88   1
   3   0 -29   20.23    8.24   1
  -3   0  28    6.12    4.23   1
   3   0 -28    1.33    5.33   1
  -3   0  27    0.17    4.06   1
   3   0 -27   16.62    7.42   1
  -3   0  26    3.41    6.36   1
   3   0 -26    0.98    4.60   1
  -3   0  25   10.78    4.28   1
   3   0 -25   -6.85    6.36   1
  -3   0  24    4.87    4.16   1
   3   0 -24    4.27    2.99   1
  -3   0  23    4.37    4.43   1
   3   0 -23   11.14    5.60   1
  -3   0  22   -0.10    4.37   1
   3   0 -22   10.38    5.34   1
  -3   0  21    4.55    4.27   1
   3   0 -21    1.89    3.58   1
  -3   0  20    3.50    3.32   1
   3   0 -20   10.62    5.02   1
  -3   0  19   16.91    4.64   1
   3   0 -19    0.82    3.35   1
  -3   0  18    6.44    4.76   1
   3   0 -18    3.80    4.44   1
  -3   0  17    3.19    3.98   1
   3   0 -17   17.04    4.30   1
  -3   0  16    5.44    3.72   1
   3   0 -16    1.38    4.27   1
  -3   0  15    2.31    3.42   1
   3   0 -15   -6.28    3.96   1
  -3   0  14    3.43    2.40   1
   3   0 -14    2.75    2.55   1
  -3   0  13    3.55    3.20   1
   3   0 -13    5.67    3.50   1
  -3   0  12    2.43    2.82   1
   3   0 -12    0.30    2.09   1
  -3   0  11    2.73    1.86   1
   3   0 -11    2.32    2.80   1
  -3   0  10    2.12    2.33   1
   3   0 -10    0.54    2.00   1
  -3   0   9    0.86    2.12   1
   3   0  -9    5.04    2.34   1
  -3   0   8    1.33    1.73   1
   3   0  -8   -1.25    1.65   1
  -3   0   7    0.72    1.22   1
   3   0  -7    0.70    2.08   1
  -3   0   6    0.19    1.52   1
   3   0  -6    3.54    1.76   1
  -3   0   5    1.90    1.38   1
   3   0  -5    1.96    1.61   1
  -3   0   4    0.73    1.45   1
   3   0  -4    1.91    1.39   1
  -3   0   3    1.11    1.08   1
   3   0  -3   -1.59    1.12   1
  -3   0   2   -2.38    1.16   1
   3   0  -2    1.54    0.85   1
  -3   0   1    1.50    0.75   1
   3   0  -1    1.19    0.80   1
  -3   0   0    0.62    0.84   1
   3   0   3    2.87    0.66   1
   3   0   4    1.82    0.89   1
  -3   0  -4   -0.54    1.09   1
   3   0   5    1.24    1.06   1
  -3   0  -5    2.76    1.21   1
   3   0   7    1.82    1.35   1
  -3   0  -7    1.38    1.16   1
   3   0   8    3.20    1.54   1
  -3   0  -8   -0.43    1.17   1
   3   0   9    1.54    1.47   1
  -3   0  -9    4.18    1.44   1
   3   0  10    1.01    1.66   1
  -3   0 -10    0.24    1.76   1
   3   0  11    1.20    0.94   1
  -3   0 -11    3.34    1.55   1
   3   0  12    2.03    1.97   1
  -3   0 -12    4.16    2.16   1
   3   0  13    0.64    2.15   1
  -3   0 -13    0.61    2.23   1
   3   0  14    3.18    1.24   1
  -3   0 -14    4.43    2.43   1
   3   0  15    1.47    2.63   1
  -3   0 -15    3.68    2.70   1
   3   0  16    6.11    2.96   1
  -3   0 -16    6.08    3.21   1
   3   0  17    0.96    3.26   1
  -3   0 -17    2.17    3.30   1
   3   0  18    5.99    4.26   1
  -3   0 -18    2.62    3.82   1
   3   0  19    4.34    3.14   1
  -3   0 -19    7.91    4.14   1
   3   0  20    2.45    5.10   1
  -3   0 -20    1.47    4.65   1
   3   0  21    2.24    4.91   1
  -3   0 -21    5.65    5.32   1
   3   0  22    1.62    4.16   1
  -3   0 -22    1.14    5.08   1
   3   0  23    5.40    4.74   1
  -3   0 -23    5.98    5.21   1
   3   0  24    8.26    4.53   1
  -3   0 -24    7.49    3.36   1
   3   0  25    4.61    4.61   1
  -3   0 -25    7.10    4.26   1
   3   0  26    1.17    4.99   1
  -3   0 -26    0.83    3.99   1
   3   0  27   13.42    4.84   1
  -3   0 -27    0.24    3.91   1
   3   0  28    3.72    3.57   1
  -3   0 -28   -0.58    4.46   1
   3   0  29   17.96    5.27   1
  -3   0 -29    4.72    4.81   1
   3   0  30    6.34    4.05   1
  -3   0 -30    1.33    5.22   1
   3   0  31   10.66    4.81   1
  -3   0 -31   -0.83    4.96   1
   3   0  32    3.38    3.75   1
  -3   0 -32    0.70    4.40   1
   3   0  33    3.93    5.10   1
  -3   0 -33   -1.64    3.46   1
   3   0  34    2.40    3.33   1
  -3   0 -34   29.46    5.23   1
  -3   0 -35    0.13    5.29   1
   3   0  36    6.57    3.95   1
   3   0  38    1.62    3.88   1
  -3   0 -38    0.50    7.04   1
  -3   1  38    3.74    5.45   1
   3  -1 -38    5.82    4.43   1
   3   1 -38    9.08    3.93   1
   3  -1 -37    0.58    7.76   1
   3   1 -37    2.09    8.88   1
  -3   1  36   -1.55    4.83   1
   3  -1 -36   13.01    4.03   1
   3   1 -36    6.35    8.30   1
  -3   1  35   14.44    7.59   1
  -3  -1  35   -0.35    4.39   1
   3  -1 -35   13.62    6.61   1
   3   1 -35   -3.19    5.57   1
  -3   1  34    2.25    6.71   1
  -3  -1  34   10.53    5.10   1
   3  -1 -34   18.07    5.16   1
   3   1 -34   10.92    7.32   1
  -3   1  33    1.29    6.68   1
  -3  -1  33    3.77    3.68   1
   3  -1 -33    7.44    5.03   1
   3   1 -33   17.49    7.39   1
  -3   1  32    3.70    4.30   1
  -3  -1  32    3.57    5.81   1
   3  -1 -32   22.24    7.48   1
   3   1 -32    5.28    5.16   1
  -3   1  31    4.14    4.64   1
  -3  -1  31    8.80    4.64   1
   3  -1 -31    7.59    5.78   1
   3   1 -31   10.76    5.15   1
  -3   1  30    8.15    4.53   1
  -3  -1  30    0.55    5.54   1
   3  -1 -30    8.44    8.61   1
   3   1 -30    6.78    5.04   1
  -3   1  29   20.70    3.99   1
  -3  -1  29   20.51    3.54   1
   3  -1 -29   21.63    6.40   1
   3   1 -29   25.06    4.03   1
  -3   1  28    2.18    6.26   1
  -3  -1  28    6.86    5.92   1
   3  -1 -28    6.17    6.34   1
   3   1 -28   10.48    6.55   1
  -3   1  27   17.72    3.61   1
  -3  -1  27   17.72    3.07   1
   3  -1 -27    6.92    5.60   1
   3   1 -27   18.81    3.97   1
  -3   1  26    6.11    5.77   1
  -3  -1  26    0.43    6.86   1
   3  -1 -26    1.02    4.75   1
   3   1 -26    7.64    6.76   1
  -3   1  25   17.41    3.84   1
  -3  -1  25   24.46    4.43   1
   3  -1 -25   41.06    5.92   1
   3   1 -25   37.99    5.75   1
  -3   1  24    9.30    6.07   1
  -3  -1  24    5.33    6.10   1
   3  -1 -24  -12.68    6.51   1
   3   1 -24    0.38    6.99   1
  -3   1  23    8.15    6.48   1
   3  -1 -23    1.77    4.20   1
  -3  -1  23    5.34    5.54   1
   3   1 -23    7.94    6.03   1
  -3   1  22   29.98    4.06   1
   3  -1 -22   28.50    3.75   1
  -3  -1  22   32.37    4.55   1
   3   1 -22   38.23    4.29   1
  -3   1  21    9.93    6.15   1
  -3  -1  21    7.92    2.44   1
   3  -1 -21   14.45    2.83   1
   3   1 -21    6.93    3.97   1
  -3   1  20   29.24    4.29   1
   3  -1 -20   29.66    3.83   1
  -3  -1  20   31.24    3.53   1
   3   1 -20   25.18    3.69   1
  -3   1  19   32.45    3.46   1
   3  -1 -19   40.96    4.47   1
  -3  -1  19   36.18    4.15   1
   3   1 -19   34.60    3.73   1
  -3   1  18    7.31    3.64   1
  -3  -1  18    4.62    3.50   1
   3  -1 -18    1.16    3.14   1
   3   1 -18    5.46    3.06   1
  -3   1  17   13.40    2.07   1
   3  -1 -17   16.20    2.71   1
  -3  -1  17   15.86    3.21   1
   3   1 -17   15.09    2.79   1
  -3   1  16   25.53    3.91   1
   3  -1 -16   28.57    3.19   1
  -3  -1  16   27.22    3.41   1
   3   1 -16   36.85    3.48   1
  -3   1  15   69.68    3.32   1
   3  -1 -15   83.62    5.23   1
  -3  -1  15   76.50    3.80   1
   3   1 -15   65.73    4.43   1
  -3   1  14   49.55    2.75   1
   3  -1 -14   50.51    3.85   1
  -3  -1  14   41.88    3.82   1
   3   1 -14   41.20    3.75   1
  -3   1  13    3.15    2.54   1
   3  -1 -13    0.48    3.58   1
  -3  -1  13    2.17    3.68   1
   3   1 -13    2.16    2.68   1
  -3   1  12   69.61    2.88   1
   3  -1 -12   75.72    3.71   1
  -3  -1  12   75.44    3.09   1
   3   1 -12   68.64    4.31   1
   3  -1 -11  345.56    6.10   1
   3   1 -11  398.74    9.96   1
  -3   1  10   47.16    3.08   1
   3  -1 -10   53.59    3.00   1
  -3  -1  10   46.15    2.48   1
   3   1 -10   54.33    3.42   1
  -3   1   9  754.44   21.82   1
   3  -1  -9  750.69   20.89   1
  -3   1   8  625.22   12.71   1
  -3  -1   8  640.58   18.67   1
   3   1  -8  601.72   12.21   1
  -3   1   7    3.23    3.38   1
   3  -1  -7    3.42    1.41   1
  -3  -1   7    2.22    1.35   1
   3   1  -7    3.42    1.12   1
  -3   1   6  287.21   10.16   1
   3  -1  -6  307.81   10.56   1
  -3  -1   6  327.32   12.27   1
   3   1  -6  310.22    6.74   1
  -3   1   5   29.31    1.94   1
   3  -1  -5   25.73    2.13   1
  -3  -1   5   29.10    1.80   1
   3   1  -5   26.55    1.53   1
  -3   1   4   98.59    2.96   1
   3  -1  -4   91.10    3.11   1
  -3  -1   4   94.65    2.21   1
   3   1  -4  103.38    5.23   1
  -3   1   3    7.91    2.94   1
   3  -1  -3    1.05    2.42   1
  -3  -1   3    5.02    1.65   1
   3   1  -3    3.18    1.76   1
  -3   1   2   27.23    1.80   1
   3  -1  -2   26.01    1.63   1
  -3  -1   2   24.51    1.45   1
   3   1  -2   28.38    1.45   1
  -3   1   1    3.57    2.51   1
   3  -1  -1    1.77    2.21   1
  -3  -1   1    1.24    0.93   1
   3   1  -1    3.32    0.84   1
  -3   1   0    4.39    2.11   1
  -3  -1   0    3.58    1.34   1
   3  -1   0    5.21    2.34   1
  -3  -1   0    4.06    1.49   1
  -3  -1  -1    5.28    1.51   1
   3  -1   1    6.44    2.24   1
  -3  -1  -1    2.50    1.53   1
   3  -1   1    1.21    2.02   1
   3  -1   2   38.91    1.89   1
  -3  -1  -2   41.59    1.25   1
  -3  -1  -2   45.20    1.56   1
   3  -1   2   42.48    2.14   1
   3  -1   3   21.76    1.63   1
  -3  -1  -3   20.81    0.99   1
   3  -1   3   19.36    1.49   1
  -3  -1  -3   25.45    1.28   1
   3   1   4  177.98    6.95   1
   3  -1   4  175.46    7.17   1
  -3  -1  -4  164.73    4.70   1
   3  -1   4  178.62    8.79   1
   3   1   5  371.34    7.53   1
  -3  -1  -5  341.04   11.04   1
   3  -1   5  341.45   14.53   1
   3   1   6   34.16    1.66   1
  -3  -1  -6   34.62    1.37   1
   3  -1   6   36.12    2.46   1
  -3   1  -6   34.94    2.49   1
   3   1   7   73.70    2.79   1
  -3  -1  -7   80.09    2.93   1
   3  -1   7   85.91    3.24   1
  -3   1  -7   75.76    3.40   1
   3   1   8   14.43    1.30   1
  -3  -1  -8   15.59    1.14   1
   3  -1   8   13.25    1.57   1
  -3   1  -8   15.51    2.14   1
   3   1   9    7.36    1.13   1
  -3  -1  -9    5.56    0.96   1
   3  -1   9   10.17    2.00   1
  -3   1  -9    7.51    1.49   1
   3   1  10   77.46    3.56   1
  -3  -1 -10   82.57    3.11   1
   3  -1  10   91.71    3.14   1
  -3   1 -10   80.65    3.66   1
   3   1  11   64.81    3.26   1
  -3  -1 -11   55.56    3.14   1
   3  -1  11   69.09    3.20   1
  -3   1 -11   61.78    3.31   1
   3   1  12   77.13    4.43   1
  -3  -1 -12   78.72    2.74   1
   3  -1  12   84.36    3.93   1
  -3   1 -12   86.16    4.21   1
   3   1  13   57.34    2.68   1
  -3  -1 -13   51.24    3.36   1
   3  -1  13   55.30    3.49   1
  -3   1 -13   58.40    4.13   1
   3   1  14   58.53    2.60   1
  -3  -1 -14   61.51    3.19   1
   3  -1  14   60.28    3.21   1
  -3   1 -14   53.78    4.03   1
   3   1  15   24.51    2.70   1
   3  -1  15   23.50    2.88   1
  -3  -1 -15   23.36    2.43   1
  -3   1 -15   25.66    2.97   1
   3   1  16   26.84    2.72   1
   3  -1  16   26.17    3.16   1
  -3  -1 -16   33.89    2.43   1
  -3   1 -16   26.97    3.64   1
   3   1  17   20.06    2.34   1
   3  -1  17   30.28    3.12   1
  -3  -1 -17   25.01    2.59   1
  -3   1 -17   34.93    3.53   1
   3   1  18    7.33    1.99   1
   3  -1  18    4.72    1.94   1
  -3  -1 -18    4.71    2.57   1
  -3   1 -18    2.26    5.31   1
   3   1  19    4.00    2.81   1
   3  -1  19    3.14    3.81   1
  -3  -1 -19    8.88    3.63   1
  -3   1 -19   13.26    5.24   1
   3   1  20    5.80    5.73   1
   3  -1  20    5.50    3.98   1
  -3  -1 -20    2.78    3.68   1
  -3   1 -20    2.81    4.72   1
   3   1  21   13.55    2.73   1
   3  -1  21   10.02    4.70   1
  -3  -1 -21   11.28    2.39   1
  -3   1 -21   12.90    2.88   1
   3   1  22    4.40    4.99   1
   3  -1  22   12.20    6.31   1
  -3  -1 -22    5.32    3.96   1
  -3   1 -22    9.17    3.79   1
   3   1  23    2.68    5.24   1
   3  -1  23    0.89    6.03   1
  -3  -1 -23    4.42    2.93   1
  -3   1 -23   -0.22    3.73   1
   3   1  24   15.73    5.94   1
   3  -1  24   11.32    3.89   1
  -3  -1 -24    9.49    3.98   1
  -3   1 -24    2.62    4.29   1
   3   1  25   -3.89    4.85   1
   3  -1  25    6.29    2.40   1
  -3  -1 -25    6.22    3.52   1
  -3   1 -25    6.31    4.23   1
   3   1  26    1.19    4.90   1
   3  -1  26    6.32    4.50   1
  -3  -1 -26    5.18    3.93   1
  -3   1 -26    5.51    4.52   1
   3   1  27    7.02    4.68   1
   3  -1  27    6.60    3.97   1
  -3  -1 -27    7.19    2.55   1
  -3   1 -27   10.20    4.53   1
   3   1  28    7.11    4.67   1
   3  -1  28    6.05    4.75   1
  -3  -1 -28    7.68    2.46   1
  -3   1 -28   -0.34    6.18   1
   3   1  29    5.42    4.66   1
   3  -1  29    1.35    5.04   1
  -3  -1 -29    3.15    4.17   1
  -3   1 -29    8.27    5.99   1
   3   1  30    6.25    3.80   1
   3  -1  30   -3.57    4.85   1
  -3  -1 -30    7.65    5.12   1
  -3   1 -30    2.81    5.77   1
   3   1  31   11.11    4.63   1
   3  -1  31    8.00    4.51   1
  -3  -1 -31   15.01    4.47   1
  -3   1 -31   11.36    6.07   1
   3   1  32    9.12    5.11   1
   3  -1  32   10.95    5.07   1
  -3  -1 -32    3.56    4.29   1
  -3   1 -32   16.37    6.07   1
   3   1  33    0.10    4.64   1
   3  -1  33    3.05    5.11   1
  -3  -1 -33   -0.48    4.48   1
  -3   1 -33   -1.45    3.84   1
   3   1  34    2.48    4.84   1
   3  -1  34    1.59    4.29   1
  -3  -1 -34    2.51    4.00   1
  -3   1 -34   15.87    6.26   1
  -3  -1 -35    7.32    4.53   1
   3  -1  37    2.56    3.37   1
  -3  -1 -37   -1.13    4.25   1
  -3   1 -37   -1.41    5.73   1
   3   1  39    0.87    3.17   1
  -3  -2  37    3.48    3.81   1
   3  -2 -36   10.46    6.05   1
  -3   2  35    1.02    4.04   1
  -3  -2  35    2.44    5.61   1
   3  -2 -35    1.99   11.31   1
   3   2 -35   -3.06    7.26   1
  -3   2  34    5.66    4.19   1
  -3  -2  34   -0.28    4.44   1
   3  -2 -34    5.14    7.76   1
   3   2 -34   15.38    5.30   1
  -3   2  33   -0.93    3.84   1
  -3  -2  33    6.50    6.26   1
   3  -2 -33    1.79    5.08   1
   3   2 -33    4.18    5.64   1
  -3   2  32    6.47    3.85   1
  -3  -2  32   12.22    4.54   1
   3  -2 -32   27.14    8.11   1
   3   2 -32   28.86    4.79   1
  -3   2  31    0.66    5.50   1
  -3  -2  31    2.65    6.39   1
   3  -2 -31    5.21    7.53   1
   3   2 -31    6.97    6.70   1
  -3   2  30   30.85    5.17   1
   3  -2 -30   51.91    6.47   1
  -3  -2  30   34.56    5.21   1
   3   2 -30   47.98    7.40   1
  -3   2  29    5.09    6.18   1
  -3  -2  29    5.06    4.90   1
   3  -2 -29    7.64    5.89   1
   3   2 -29   21.59    7.94   1
  -3   2  28   36.06    4.63   1
   3  -2 -28   50.53    6.81   1
  -3  -2  28   23.21    4.30   1
   3   2 -28   29.36    4.62   1
  -3   2  27   -3.51    4.16   1
   3  -2 -27    1.61    9.60   1
  -3  -2  27    0.70    4.68   1
   3   2 -27   -1.07    7.33   1
  -3   2  26   77.28    6.47   1
   3  -2 -26   84.12    7.09   1
  -3  -2  26   72.08    6.74   1
   3   2 -26   59.31    6.12   1
  -3   2  25   22.18    3.75   1
   3  -2 -25   25.28    5.31   1
  -3  -2  25   18.31    3.06   1
   3   2 -25   14.62    4.37   1
  -3   2  24   77.35    5.66   1
   3  -2 -24  104.26    7.79   1
  -3  -2  24   88.09    6.52   1
   3   2 -24  112.92    9.69   1
  -3   2  23   28.32    7.70   1
   3  -2 -23   23.38    4.00   1
  -3  -2  23   31.85    4.22   1
   3   2 -23   13.35    3.82   1
  -3   2  22  111.50    6.25   1
   3  -2 -22  130.87    8.54   1
  -3  -2  22  115.35    7.61   1
   3   2 -22  124.74    6.02   1
  -3   2  21   30.34    3.99   1
   3  -2 -21   32.01    4.90   1
  -3  -2  21   20.92    3.65   1
   3   2 -21   26.94    3.84   1
  -3   2  20   18.41    3.10   1
   3  -2 -20   21.82    3.59   1
  -3  -2  20   25.46    3.89   1
   3   2 -20   23.20    3.61   1
  -3   2  19   57.30    5.39   1
   3  -2 -19   56.35    4.84   1
  -3  -2  19   51.52    4.90   1
   3   2 -19   48.14    4.08   1
  -3   2  18   55.58    4.85   1
   3  -2 -18   63.72    4.26   1
  -3  -2  18   68.15    5.19   1
   3   2 -18   58.67    5.26   1
  -3   2  17   63.03    5.34   1
   3  -2 -17   55.33    4.03   1
  -3  -2  17   68.29    4.08   1
   3   2 -17   64.62    4.54   1
  -3   2  16   87.37    4.64   1
   3  -2 -16   88.16    6.75   1
  -3  -2  16   84.44    5.26   1
   3   2 -16   96.36    5.20   1
  -3   2  15   26.11    3.54   1
   3  -2 -15   26.93    3.10   1
  -3  -2  15   30.54    3.75   1
   3   2 -15   14.77    3.00   1
  -3   2  14  208.84    9.70   1
   3  -2 -14  195.94    5.96   1
  -3  -2  14  186.83    6.12   1
   3   2 -14  171.50    9.75   1
  -3   2  13   70.98    4.15   1
   3  -2 -13   71.91    3.85   1
  -3  -2  13   73.14    4.07   1
   3   2 -13   67.52    3.91   1
  -3   2  12  194.20    5.47   1
   3  -2 -12  178.52    8.03   1
  -3  -2  12  176.87    5.93   1
   3   2 -12  189.45    6.47   1
  -3   2  11  228.52    7.95   1
   3  -2 -11  230.44    6.41   1
  -3  -2  11  227.35   11.42   1
   3   2 -11  245.52    7.99   1
  -3   2  10   92.57    4.93   1
   3  -2 -10   98.36    4.95   1
  -3  -2  10   94.98    4.33   1
   3   2 -10   81.77    3.91   1
  -3   2   9   21.61    2.82   1
   3  -2  -9   22.22    3.60   1
  -3  -2   9   28.24    2.61   1
   3   2  -9   21.26    2.79   1
  -3   2   8   40.46    3.68   1
   3  -2  -8   30.93    3.05   1
  -3  -2   8   32.44    3.08   1
   3   2  -8   33.27    3.23   1
  -3   2   7   41.34    3.39   1
   3  -2  -7   27.33    3.60   1
  -3  -2   7   44.51    3.37   1
   3   2  -7   41.40    3.26   1
  -3   2   6   93.25    3.92   1
   3  -2  -6  104.07    3.87   1
  -3  -2   6   98.87    3.41   1
   3   2  -6   95.95    5.11   1
  -3   2   5  217.67    9.80   1
   3  -2  -5  242.86    8.52   1
  -3  -2   5  229.22    6.95   1
   3   2  -5  217.05    8.85   1
  -3   2   4    8.96    2.16   1
   3  -2  -4    5.93    1.99   1
  -3  -2   4   10.56    1.80   1
   3   2  -4    8.87    1.89   1
  -3   2   3  159.55    4.09   1
   3  -2  -3  156.78    5.98   1
  -3  -2   3  150.02    6.41   1
   3   2  -3  154.83    5.87   1
  -3   2   2    3.12    1.46   1
  -3  -2   2    5.92    2.72   1
   3  -2  -2    9.68    4.07   1
  -3  -2   2    5.79    3.02   1
  -3  -2   1  154.17    4.04   1
  -3   2   1  155.10    7.37   1
   3  -2  -1  147.79    6.74   1
  -3  -2   1  148.96    6.38   1
  -3  -2   0   16.51    1.90   1
   3  -2   0   14.61    2.45   1
  -3  -2   0   16.87    1.93   1
  -3  -2  -1   77.62    3.34   1
   3  -2   1   68.39    3.37   1
  -3  -2  -1   62.84    2.39   1
   3  -2   1   79.44    4.11   1
   3  -2   2  172.50    6.94   1
  -3  -2  -2  203.77    5.10   1
  -3  -2  -2  180.00    5.05   1
   3  -2   2  206.99    9.57   1
   3  -2   3    3.83    3.87   1
  -3  -2  -3   10.36    3.60   1
   3  -2   3    4.90    3.73   1
  -3  -2  -3    4.19    3.02   1
   3  -2   4   55.40    3.61   1
  -3  -2  -4   49.67    2.87   1
   3  -2   4   57.08    3.40   1
   3   2   5    5.52    1.23   1
   3  -2   5    8.81    2.24   1
  -3  -2  -5    5.93    1.26   1
   3  -2   5    5.20    1.70   1
   3  -2   6   18.90    2.43   1
   3   2   6   17.71    1.76   1
  -3  -2  -6   15.65    1.90   1
   3  -2   6   16.32    2.64   1
   3  -2   7   90.96    4.37   1
   3   2   7   99.23    5.25   1
  -3  -2  -7   93.36    4.02   1
   3  -2   7   98.87    4.52   1
   3   2   8   17.58    2.12   1
  -3  -2  -8   23.63    1.95   1
   3  -2   8   19.59    2.61   1
  -3   2  -8   18.80    3.15   1
   3   2   9   97.74    4.51   1
  -3  -2  -9  113.61    3.30   1
   3  -2   9  111.67    4.32   1
  -3   2  -9  106.00    6.33   1
   3   2  10    4.76    3.16   1
  -3  -2 -10    1.84    2.26   1
   3  -2  10    4.92    4.19   1
  -3   2 -10    4.39    2.09   1
   3   2  11   69.71    3.16   1
  -3  -2 -11   67.30    3.59   1
   3  -2  11   54.31    3.39   1
  -3   2 -11   73.50    5.03   1
   3   2  12   13.64    2.56   1
  -3  -2 -12    8.05    1.74   1
   3  -2  12    9.22    1.88   1
  -3   2 -12    9.31    2.74   1
   3   2  13   56.63    4.04   1
  -3  -2 -13   64.52    3.41   1
   3  -2  13   55.29    3.61   1
  -3   2 -13   55.05    4.25   1
   3   2  14   43.78    3.50   1
  -3  -2 -14   28.87    2.87   1
   3  -2  14   34.80    3.34   1
  -3   2 -14   42.37    4.40   1
   3   2  15   31.92    3.20   1
  -3  -2 -15   29.04    2.64   1
   3  -2  15   33.38    3.70   1
  -3   2 -15   17.18    3.36   1
   3   2  16    8.77    2.04   1
  -3  -2 -16   11.24    2.09   1
   3  -2  16   12.81    5.21   1
  -3   2 -16   13.46    2.81   1
   3   2  17   45.44    3.52   1
  -3  -2 -17   55.24    4.17   1
   3  -2  17   50.64    4.13   1
  -3   2 -17   60.33    5.41   1
   3   2  18   11.46    2.30   1
  -3  -2 -18   15.20    2.38   1
   3  -2  18   10.55    2.42   1
  -3   2 -18   25.91    4.16   1
   3   2  19   92.42    4.95   1
  -3  -2 -19   83.06    4.99   1
   3  -2  19   85.43    6.62   1
  -3   2 -19   84.28    6.22   1
   3   2  20    4.60    3.18   1
  -3  -2 -20    3.73    3.01   1
   3  -2  20    7.84    2.72   1
  -3   2 -20    3.69    4.09   1
   3   2  21   42.73    4.00   1
  -3  -2 -21   42.53    3.93   1
   3  -2  21   47.12    5.53   1
  -3   2 -21   43.41    5.78   1
   3   2  22    5.65    5.25   1
  -3  -2 -22    2.85    3.02   1
   3  -2  22    5.35    3.95   1
  -3   2 -22    5.52    5.25   1
   3   2  23   23.11    4.55   1
   3  -2  23   16.58    3.90   1
  -3  -2 -23   11.48    3.02   1
  -3   2 -23   13.54    3.63   1
   3   2  24    6.67    4.89   1
  -3  -2 -24    4.30    3.35   1
   3  -2  24    3.83    3.62   1
  -3   2 -24    3.81    4.69   1
   3   2  25   21.84    3.32   1
  -3  -2 -25   29.38    5.03   1
   3  -2  25   14.88    3.58   1
  -3   2 -25    9.38    3.62   1
   3   2  26    5.97    4.49   1
   3  -2  26    3.89    5.17   1
  -3  -2 -26    4.96    3.14   1
  -3   2 -26    4.84    5.58   1
   3   2  27    0.69    4.82   1
   3  -2  27    2.30    4.41   1
  -3  -2 -27    4.53    4.62   1
  -3   2 -27    1.43    5.81   1
   3   2  28    7.12    3.76   1
   3  -2  28    5.64    5.79   1
  -3  -2 -28    1.01    4.86   1
  -3   2 -28    2.09    6.08   1
   3   2  29   -9.94    6.17   1
   3  -2  29    3.66    6.06   1
  -3  -2 -29    1.03    3.88   1
  -3   2 -29    5.61    6.63   1
   3   2  30    1.57    5.24   1
   3  -2  30    4.85    5.39   1
  -3  -2 -30    7.61    4.56   1
  -3   2 -30   11.40    6.93   1
   3  -2  31    9.44    4.73   1
  -3  -2 -31   10.54    4.02   1
  -3   2 -31   15.25    5.99   1
   3  -2  32    5.26    6.77   1
  -3  -2 -32   10.13    4.19   1
  -3   2 -32    4.91    7.28   1
  -3  -2 -33    6.93    3.09   1
  -3   2 -33    0.75    4.60   1
  -3   2 -34   18.97    4.78   1
   3   2  36    8.03    3.77   1
   3  -2  36    7.20    3.89   1
   3   2  37    0.00    4.42   1
  -3  -2 -37   -4.53    5.79   1
   3  -3 -35   12.76    5.38   1
  -3  -3  34    7.40    4.71   1
   3   3 -34    5.81    4.95   1
   3  -3 -33   14.39    8.24   1
  -3  -3  33   19.36    6.20   1
   3   3 -33   25.43    5.79   1
  -3   3  32    4.75    6.00   1
   3  -3 -32   -3.40    5.78   1
  -3  -3  32   -0.16    6.03   1
   3   3 -32   -2.31    7.62   1
  -3   3  31    6.23    6.20   1
   3  -3 -31   15.12    6.12   1
  -3  -3  31    2.11    4.18   1
   3   3 -31    5.73    5.41   1
  -3   3  30    1.32    5.34   1
   3  -3 -30   14.50    8.27   1
  -3  -3  30    3.40    6.68   1
   3   3 -30    9.12    6.43   1
  -3   3  29   13.33    3.51   1
   3  -3 -29   22.87    5.21   1
  -3  -3  29   13.37    4.53   1
   3   3 -29   45.35    7.83   1
  -3   3  28    6.47    4.38   1
   3  -3 -28   23.22    6.53   1
  -3  -3  28    4.55    4.15   1
   3   3 -28   14.60    7.43   1
  -3   3  27   15.71    3.56   1
   3  -3 -27   25.60    4.36   1
  -3  -3  27   40.21    5.57   1
   3   3 -27   31.65    5.01   1
  -3   3  26   10.99    6.21   1
   3  -3 -26    2.04    5.49   1
  -3  -3  26    7.10    4.92   1
   3   3 -26   15.65    7.96   1
  -3   3  25   32.80    5.47   1
   3  -3 -25   67.01    7.18   1
  -3  -3  25   44.72    5.51   1
   3   3 -25   52.66    7.06   1
  -3   3  24    9.72    6.95   1
   3  -3 -24    5.10    7.48   1
  -3  -3  24    6.89    4.64   1
   3   3 -24    9.26    5.70   1
  -3   3  23   49.99    5.46   1
   3  -3 -23   41.14    5.19   1
  -3  -3  23   45.24    5.42   1
   3   3 -23   17.41    7.10   1
  -3   3  22    4.57    4.76   1
   3  -3 -22   13.58    7.45   1
  -3  -3  22   10.68    8.26   1
   3   3 -22   12.42    8.70   1
  -3   3  21   71.43    5.94   1
   3  -3 -21   72.53    7.28   1
  -3  -3  21   78.05    5.80   1
   3   3 -21   66.84    7.22   1
  -3   3  20   11.66    4.48   1
   3  -3 -20   16.59    6.51   1
  -3  -3  20   10.63    5.69   1
   3   3 -20   14.97    5.97   1
  -3   3  19  115.21    6.00   1
   3  -3 -19  108.61    7.25   1
  -3  -3  19  122.56    6.73   1
   3   3 -19  137.15    8.68   1
  -3   3  18    9.43    5.44   1
   3  -3 -18    8.64    5.97   1
  -3  -3  18    9.76    4.38   1
   3   3 -18   10.81    7.77   1
  -3   3  17   86.81    5.90   1
   3  -3 -17   83.24    6.77   1
  -3  -3  17  113.69    5.73   1
   3   3 -17   77.29    5.66   1
  -3   3  16   21.84    6.79   1
   3  -3 -16   11.64    3.37   1
  -3  -3  16   17.45    2.99   1
   3   3 -16   26.92    4.69   1
  -3   3  15  148.53    6.59   1
   3  -3 -15  139.25    7.75   1
  -3  -3  15  146.29    7.28   1
   3   3 -15  146.55    8.51   1
  -3   3  14   53.86    4.97   1
   3  -3 -14   50.06    4.94   1
  -3  -3  14   46.40    5.52   1
   3   3 -14   46.19    4.77   1
  -3   3  13  126.74    7.58   1
   3  -3 -13  126.78    5.26   1
  -3  -3  13  126.73    6.59   1
   3   3 -13  136.33    8.04   1
   3  -3 -12    6.53    4.20   1
  -3  -3  12    4.72    5.71   1
   3   3 -12    8.88    6.54   1
   3  -3 -11  408.71   14.64   1
  -3  -3  11  405.89   17.05   1
   3   3 -11  422.45   10.23   1
  -3   3  10   18.18    4.06   1
   3  -3 -10   20.37    4.38   1
  -3  -3  10   17.80    3.54   1
   3   3 -10   22.92    3.53   1
  -3   3   9  445.36   18.33   1
   3  -3  -9  428.60   12.32   1
  -3  -3   9  454.24   13.67   1
   3   3  -9  419.01   11.09   1
  -3   3   8  240.61    6.63   1
   3  -3  -8  238.82    6.46   1
  -3  -3   8  245.97    6.40   1
   3   3  -8  230.31    7.53   1
  -3   3   7   32.84    4.12   1
   3  -3  -7   43.54    4.78   1
  -3  -3   7   36.13    3.65   1
   3   3  -7   43.04    4.24   1
  -3   3   6  207.10    7.16   1
   3  -3  -6  222.41    6.88   1
  -3  -3   6  222.22   11.76   1
  -3  -3   5   58.55    4.56   1
  -3   3   5   71.72    4.78   1
   3  -3  -5   63.32    4.81   1
  -3  -3   5   66.59    3.94   1
  -3   3   4  282.37   11.57   1
  -3  -3   4  288.02    9.21   1
   3  -3  -4  288.22   12.26   1
  -3  -3   4  295.33   11.19   1
  -3  -3   3  131.49    7.52   1
   3  -3  -3   95.65    6.44   1
  -3  -3   3  109.27    6.67   1
  -3  -3   2  356.51    9.21   1
   3  -3  -2  350.58    8.72   1
  -3  -3   2  373.53    9.30   1
  -3  -3   1  119.81    6.65   1
   3  -3  -1  123.10    5.84   1
  -3  -3   1  114.59    6.65   1
   3  -3  -1  137.98    8.96   1
  -3  -3   0  259.91    7.09   1
   3  -3   0  258.72   10.31   1
  -3  -3   0  263.50    7.20   1
   3  -3   0  291.15   14.63   1
   3  -3   1   87.81    4.80   1
  -3  -3  -1   72.18    4.40   1
  -3  -3  -1   79.15    5.44   1
   3  -3   1   89.24    5.23   1
  -3  -3  -2  243.74    7.84   1
   3  -3   2  235.57   10.85   1
   3  -3   2  217.69    5.79   1
  -3  -3  -2  255.67    6.76   1
   3  -3   3   39.17    4.30   1
  -3  -3  -3   50.97    4.46   1
   3  -3   3   39.85    4.43   1
  -3  -3  -3   47.36    3.77   1
   3  -3   4  207.24    7.40   1
  -3  -3  -4  220.64    8.93   1
   3  -3   4  232.89   10.18   1
  -3  -3  -4  223.14   11.71   1
   3  -3   5   29.52    4.32   1
  -3  -3  -5   37.17    3.79   1
   3  -3   5   29.23    4.09   1
  -3  -3  -5   32.00    3.73   1
   3  -3   6  152.85    5.98   1
  -3  -3  -6  173.29    5.82   1
   3  -3   6  158.46    5.71   1
  -3  -3  -6  165.62    6.45   1
   3   3   7    2.47    2.62   1
   3  -3   7    8.01    3.88   1
  -3  -3  -7    4.79    3.10   1
   3  -3   7    9.15    6.44   1
   3  -3   8  107.68    6.68   1
   3   3   8  114.39    5.76   1
  -3  -3  -8  117.43    5.05   1
   3  -3   8  117.12    6.02   1
   3   3   9    4.61    3.37   1
   3  -3   9    6.96    4.88   1
  -3  -3  -9    4.04    4.16   1
   3  -3   9    6.19    4.65   1
   3  -3  10  150.17    6.96   1
   3   3  10  140.39    4.80   1
  -3  -3 -10  138.42    7.87   1
   3  -3  10  146.18    8.07   1
   3  -3  11   11.04    2.40   1
   3   3  11    7.78    1.89   1
  -3  -3 -11    9.77    2.62   1
   3  -3  11    8.84    4.71   1
   3   3  12  128.70    4.76   1
  -3  -3 -12  116.20    5.13   1
   3  -3  12  125.25    6.03   1
   3   3  13    7.19    4.56   1
  -3  -3 -13    3.67    4.36   1
   3  -3  13    7.36    4.79   1
  -3   3 -13    3.63    4.72   1
   3   3  14  137.68    5.25   1
  -3  -3 -14  127.85    4.37   1
   3  -3  14  115.16    5.99   1
  -3   3 -14  130.13    8.69   1
   3   3  15    8.61    5.23   1
  -3  -3 -15   20.53    3.42   1
   3  -3  15   11.35    2.81   1
  -3   3 -15   19.70    3.41   1
   3   3  16  123.28    5.74   1
  -3  -3 -16  125.56    5.23   1
   3  -3  16  107.79    6.50   1
  -3   3 -16  128.37    7.03   1
   3   3  17   84.22    5.31   1
  -3  -3 -17   76.58    4.40   1
   3  -3  17   78.64    6.12   1
  -3   3 -17   77.30    5.78   1
   3   3  18   20.08    3.38   1
  -3  -3 -18   36.85    3.90   1
   3  -3  18   26.08    3.82   1
  -3   3 -18   32.55    5.15   1
   3   3  19    7.51    3.60   1
  -3  -3 -19    8.43    2.94   1
   3  -3  19    8.97    3.93   1
  -3   3 -19    6.94    3.77   1
   3   3  20   15.61    3.26   1
  -3  -3 -20    9.50    2.32   1
   3  -3  20   28.62    4.65   1
  -3   3 -20    7.99    3.86   1
   3   3  21   10.39    4.86   1
  -3  -3 -21   12.38    4.15   1
   3  -3  21    1.88    3.69   1
  -3   3 -21   -6.53    4.07   1
   3   3  22   20.05    4.24   1
  -3  -3 -22   16.47    3.47   1
   3  -3  22   33.97    5.44   1
  -3   3 -22   29.20    5.50   1
   3   3  23    3.19    3.19   1
  -3  -3 -23    7.20    4.92   1
   3  -3  23    4.57    4.16   1
  -3   3 -23    8.39    5.55   1
   3   3  24    0.41    4.52   1
  -3  -3 -24    9.49    4.34   1
   3  -3  24    4.71    4.34   1
  -3   3 -24   18.04    6.55   1
   3   3  25    4.70    4.89   1
  -3  -3 -25    2.96    5.69   1
   3  -3  25    5.26    3.57   1
  -3   3 -25    3.46    4.90   1
   3   3  26    2.44    5.68   1
  -3  -3 -26    2.52    6.25   1
   3  -3  26    2.19    5.29   1
  -3   3 -26    4.37    4.89   1
   3   3  27    3.59    3.86   1
  -3  -3 -27    6.90    3.57   1
   3  -3  27   13.47    5.42   1
  -3   3 -27    6.18    6.18   1
   3  -3  28    6.54    6.03   1
  -3  -3 -28    2.35    4.65   1
  -3   3 -28   16.95    6.97   1
  -3  -3 -29    6.10    3.89   1
   3  -3  29   21.66    7.33   1
  -3   3 -29   23.36    7.83   1
   3  -3  30   15.31    6.69   1
  -3   3 -30    3.82    7.34   1
   3  -3  32    7.13    4.50   1
   3  -3  33    6.99    4.34   1
  -3  -3 -33    5.44    4.38   1
  -3  -3 -34    9.52    4.57   1
   3   3  36   13.80    5.98   1
  -3   4  31    0.40    5.13   1
   3   4 -31    7.84    6.99   1
  -3   4  30   19.08    4.37   1
  -3  -4  30   19.13    5.60   1
  -3   4  29    1.70    4.84   1
   3  -4 -29   -4.71    4.77   1
  -3  -4  29    1.62    5.71   1
   3  -4 -28    5.95    7.30   1
   3   4 -28    5.66   11.46   1
  -3   4  27    3.65    7.37   1
   3  -4 -27    3.49    7.36   1
  -3  -4  27   10.09    6.40   1
   3   4 -27   16.41    8.60   1
  -3   4  26   21.31    5.08   1
   3  -4 -26   18.75    5.32   1
  -3  -4  26   30.19    5.75   1
   3   4 -26   26.18    6.41   1
  -3   4  25   -3.92    5.56   1
   3  -4 -25   -1.15    7.33   1
  -3  -4  25    9.06    7.20   1
   3   4 -25    9.30    6.35   1
  -3   4  24   53.30    7.86   1
   3  -4 -24   46.25    5.94   1
  -3  -4  24   35.13    5.61   1
   3   4 -24   51.61    7.67   1
  -3   4  23   12.41    6.97   1
   3  -4 -23   10.89    4.39   1
  -3  -4  23    8.88    4.45   1
   3   4 -23    0.95    7.45   1
  -3   4  22   76.69    6.77   1
   3  -4 -22   80.29    7.31   1
  -3  -4  22   70.84    6.50   1
   3   4 -22   83.72    7.06   1
  -3   4  21    7.74    5.45   1
   3  -4 -21    6.72    4.07   1
  -3  -4  21   14.72    5.00   1
   3   4 -21   27.46    7.61   1
  -3   4  20  100.14    7.17   1
   3  -4 -20  120.94    8.13   1
  -3  -4  20  102.37    7.41   1
   3   4 -20  125.82    9.50   1
  -3   4  19   41.98    5.37   1
   3  -4 -19   45.39    6.26   1
  -3  -4  19   48.33    5.73   1
   3   4 -19   39.11    5.63   1
  -3   4  18  134.81    8.40   1
   3  -4 -18  163.11    9.87   1
  -3  -4  18  160.28    7.56   1
   3   4 -18  156.31   10.54   1
  -3   4  17   79.27    6.24   1
   3  -4 -17   79.61    7.05   1
  -3  -4  17   85.96    5.98   1
   3   4 -17   68.12    7.35   1
  -3   4  16  140.59    9.75   1
   3  -4 -16  145.53    8.81   1
  -3  -4  16  119.54    7.09   1
   3   4 -16  133.60    7.97   1
  -3   4  15  108.04    8.73   1
   3  -4 -15   99.88    7.74   1
  -3  -4  15  110.70    7.67   1
   3   4 -15   80.52    7.16   1
  -3   4  14   93.24    6.64   1
   3  -4 -14   82.53    6.62   1
  -3  -4  14   98.57    7.69   1
   3   4 -14   78.57    7.18   1
  -3   4  13  159.11   10.28   1
   3  -4 -13  150.59   10.19   1
   3   4 -13  174.59    9.12   1
   3  -4 -12   20.13    5.63   1
   3   4 -12   16.68    4.42   1
   3  -4 -11  144.95    9.31   1
  -3  -4  11  175.18    8.01   1
  -3  -4  10    4.10    3.76   1
   3  -4 -10    6.47    7.46   1
  -3  -4  10    4.94    4.86   1
  -3  -4   9   23.74    3.76   1
  -3   4   9   14.95    3.82   1
   3  -4  -9   18.46    5.37   1
  -3  -4   9   19.04    3.63   1
  -3  -4   8   18.39    3.64   1
  -3   4   8   10.75    3.05   1
   3  -4  -8    1.38    6.01   1
  -3  -4   8   13.60    3.15   1
  -3  -4   7   14.74    3.62   1
  -3   4   7    8.94    2.73   1
   3  -4  -7   14.92    3.66   1
  -3  -4   7    8.61    5.34   1
  -3   4   6   75.44    5.73   1
  -3  -4   6   80.87    6.30   1
   3  -4  -6   89.31    7.08   1
  -3  -4   6   67.20    5.68   1
  -3   4   5   58.14    5.84   1
  -3  -4   5   55.38    5.81   1
   3  -4  -5   58.08    5.36   1
  -3  -4   5   47.51    5.04   1
  -3  -4   4   58.95    6.16   1
   3  -4  -4   81.53    7.48   1
  -3  -4   4   61.15    5.21   1
   3  -4  -4   64.28    7.24   1
  -3  -4   3   85.39    7.65   1
   3  -4  -3   96.11    7.08   1
  -3  -4   3   92.48    6.96   1
   3  -4  -3  100.13    6.47   1
  -3  -4   2   65.31    5.74   1
   3  -4  -2   66.18    5.69   1
   3  -4  -2   66.09    6.22   1
  -3  -4   1  187.63    8.36   1
   3  -4  -1  158.98    8.79   1
  -3  -4   1  147.84    7.83   1
   3  -4  -1  166.02    7.67   1
  -3  -4   0   47.75    5.11   1
   3  -4   0   50.32    6.99   1
  -3  -4   0   37.79    4.47   1
   3  -4   0   38.33    5.09   1
   3  -4   1  210.74    9.52   1
  -3  -4  -1  206.04   10.52   1
  -3  -4  -1  192.49    8.24   1
   3  -4   1  186.32    9.45   1
  -3  -4  -2   12.88    3.59   1
   3  -4   2   29.82    6.16   1
   3  -4   2   26.78    5.24   1
  -3  -4  -2   18.22    3.55   1
   3  -4   3  180.09   10.59   1
  -3  -4  -3  170.80    9.21   1
  -3  -4  -3  167.52    6.69   1
   3  -4   4   16.63    7.69   1
  -3  -4  -4   10.51    3.36   1
  -3  -4  -4    1.44    5.69   1
   3  -4   5   97.10    8.72   1
  -3  -4  -5  102.75    5.54   1
   3  -4   5  101.93    6.66   1
  -3  -4  -5   78.60    5.03   1
   3  -4   6   21.33    8.58   1
  -3  -4  -6   17.54    5.38   1
   3  -4   6    2.14    5.00   1
  -3  -4  -6    3.12    5.78   1
   3  -4   7   58.53    7.24   1
  -3  -4  -7   54.65    4.48   1
   3  -4   7   44.10    4.85   1
  -3  -4  -7   50.52    6.08   1
   3  -4   8    6.40    5.28   1
  -3  -4  -8    5.73    5.08   1
   3  -4   8    7.95    6.63   1
  -3  -4  -8    5.66    6.20   1
   3  -4   9   25.91    4.69   1
  -3  -4  -9   32.46    3.74   1
   3  -4   9   28.83    4.56   1
  -3  -4  -9   30.70    4.89   1
   3  -4  10   18.92    7.04   1
  -3  -4 -10    7.59    4.36   1
   3  -4  10    3.52    5.72   1
   3   4  11   27.05    3.37   1
   3  -4  11   29.54    6.44   1
  -3  -4 -11   22.63    4.38   1
   3  -4  11   27.71    4.30   1
   3  -4  12    6.16    4.59   1
   3   4  12    7.26    5.18   1
  -3  -4 -12   10.83    4.68   1
   3  -4  12    4.25    4.57   1
   3  -4  13   33.00    4.78   1
   3   4  13   31.42    4.16   1
  -3  -4 -13   36.07    4.20   1
   3  -4  13   41.45    5.79   1
   3  -4  14    1.71    6.29   1
   3   4  14    5.93    5.22   1
  -3  -4 -14    3.60    5.08   1
   3  -4  14    8.64    7.03   1
   3   4  15   54.56    5.79   1
   3  -4  15   39.07    5.58   1
  -3  -4 -15   48.63    4.01   1
   3  -4  15   53.78    5.87   1
   3  -4  16   10.06    6.20   1
   3   4  16   15.82    5.42   1
  -3  -4 -16    4.36    4.12   1
   3  -4  16   -1.87    6.16   1
   3   4  17   89.62    5.97   1
   3  -4  17   70.24    6.32   1
  -3  -4 -17   65.74    4.43   1
   3  -4  17   57.11    6.59   1
   3  -4  18    0.33    6.07   1
   3   4  18    4.32    6.06   1
  -3  -4 -18   13.81    4.70   1
   3  -4  18   14.25    6.82   1
   3  -4  19   82.15    7.02   1
   3   4  19   76.13    6.32   1
  -3  -4 -19   67.82    5.28   1
   3  -4  19   81.27    7.77   1
   3  -4  20   10.31    4.01   1
   3   4  20   11.85    5.81   1
  -3  -4 -20    2.55    4.45   1
   3  -4  20    6.42    3.86   1
   3   4  21   33.86    4.76   1
  -3  -4 -21   43.74    4.83   1
   3  -4  21   14.24    3.27   1
   3   4  22    3.44    5.38   1
  -3  -4 -22    4.60    5.38   1
   3  -4  22    9.69    5.12   1
   3   4  23   12.18    3.96   1
  -3  -4 -23   12.41    3.49   1
   3  -4  23   11.15    5.83   1
  -3   4 -23   22.82    5.74   1
   3   4  24   12.76    5.30   1
  -3  -4 -24   10.92    3.03   1
   3  -4  24   12.30    6.09   1
   3   4  25    6.55    4.36   1
  -3  -4 -25   11.34    4.53   1
   3  -4  25    7.72    5.67   1
   3   4  26   10.34    6.24   1
  -3  -4 -26    3.97    5.24   1
   3  -4  26    8.43    4.37   1
  -3   4 -26   -3.97   10.97   1
   3   4  27    9.17    4.75   1
  -3  -4 -27    1.56    5.82   1
   3  -4  27    2.60    4.65   1
  -3   4 -27    9.24    5.31   1
   3   4  28    4.10    6.76   1
   3  -4  28    3.41    4.50   1
  -3   4 -28    1.78    5.20   1
   3   4  29   13.18    8.74   1
   3  -4  29    9.53    5.04   1
  -3   4 -29    1.83    5.86   1
   3   4  30    4.38    8.31   1
  -3  -4 -32    4.28    4.27   1
  -3  -4 -33    2.09    4.80   1
  -3   5  25    5.55    4.50   1
   3  -5 -25   10.23    5.10   1
  -3  -5  25    8.03    5.49   1
   3   5 -25    9.13    6.67   1
  -3   5  24    3.05    5.92   1
   3  -5 -24    5.03    6.72   1
  -3  -5  24   12.90    5.07   1
  -3   5  23   18.53    6.19   1
   3  -5 -23   15.18    7.05   1
  -3   5  22    0.98    4.41   1
   3  -5 -22   -3.22    8.73   1
   3   5 -22   16.55    6.75   1
  -3   5  21   25.19    5.66   1
   3  -5 -21   24.44    7.52   1
  -3  -5  21   32.75    6.09   1
   3   5 -21    5.53   11.98   1
  -3   5  20    9.87    4.91   1
   3  -5 -20    2.51    6.90   1
   3   5 -20   12.23    5.73   1
  -3   5  19   34.19    5.16   1
   3  -5 -19   80.54    8.40   1
  -3   5  18   10.17    4.79   1
   3  -5 -18   10.17    5.89   1
  -3  -5  17   47.71    6.45   1
  -3   5  17   52.59    6.85   1
   3  -5 -17   59.91    7.75   1
  -3  -5  17   43.05    6.22   1
  -3   5  16   11.11    7.17   1
  -3  -5  16   10.92    5.08   1
   3  -5 -16   17.89    8.46   1
  -3  -5  16    8.90    4.31   1
  -3  -5  15   70.27    6.93   1
  -3   5  15   53.00    6.39   1
   3  -5 -15   73.49    7.40   1
  -3  -5  14   12.12    4.91   1
  -3   5  14   14.44    4.82   1
   3  -5 -14   17.14    6.71   1
  -3  -5  14   16.58    3.61   1
  -3   5  13   41.77    7.06   1
  -3  -5  13   38.55    5.31   1
   3  -5 -13   72.32    7.75   1
  -3  -5  13   63.67    5.96   1
  -3   5  12   10.09    4.75   1
  -3  -5  12   17.18    4.12   1
   3  -5 -12   14.55    6.80   1
  -3  -5  12    8.14    4.72   1
  -3   5  11   80.08    6.71   1
  -3  -5  11   70.95    7.34   1
   3  -5 -11   95.01    9.36   1
  -3  -5  11   80.15    6.11   1
  -3   5  10   17.70    3.28   1
  -3  -5  10   31.80    5.80   1
   3  -5 -10   23.58    5.46   1
  -3  -5  10   16.20    3.75   1
  -3   5   9   76.87    6.75   1
  -3  -5   9   59.56    6.80   1
   3  -5  -9   98.46   10.75   1
  -3  -5   9   76.47    7.10   1
  -3  -5   8   50.98    8.33   1
   3  -5  -8  104.32    9.16   1
  -3  -5   8   51.36    5.86   1
   3  -5  -8   74.06    8.73   1
  -3  -5   7   65.31   10.74   1
   3  -5  -7  100.76   10.04   1
  -3  -5   7   52.45    5.79   1
   3  -5  -7   77.30    8.30   1
  -3  -5   6   67.88   10.75   1
   3  -5  -6   74.29    8.13   1
  -3  -5   6   61.84    5.91   1
   3  -5  -6   62.25    7.68   1
  -3  -5   5   41.66    7.77   1
   3  -5  -5   49.62    6.72   1
  -3  -5   5   41.38    5.24   1
   3  -5  -5   39.90    5.81   1
  -3  -5   4   63.73   10.41   1
   3  -5  -4   73.15    8.97   1
  -3  -5   4   61.07    6.59   1
   3  -5  -4   69.45    8.47   1
  -3  -5   3   50.98    7.77   1
   3  -5  -3   38.20    6.96   1
  -3  -5   3   17.77    4.04   1
   3  -5  -3   36.71    5.74   1
  -3  -5   2  115.07   11.69   1
   3  -5  -2  103.31   10.59   1
  -3  -5   2  104.93    6.66   1
   3  -5  -2   95.29    7.66   1
  -3  -5   1   26.33   11.81   1
   3  -5  -1   36.48   10.25   1
  -3  -5   1   15.03    4.33   1
   3  -5  -1   19.85    4.28   1
  -3  -5   0  106.82   10.48   1
   3  -5   0  109.11   10.96   1
  -3  -5   0  131.09    8.44   1
   3  -5   0  106.12    7.15   1
   3  -5   1   26.26   12.00   1
  -3  -5  -1   19.19    8.82   1
  -3  -5  -1    8.01    3.43   1
   3  -5   2  103.89   11.98   1
  -3  -5  -2  112.78    8.35   1
  -3  -5  -2  107.06    7.62   1
   3  -5   3   41.36   11.97   1
  -3  -5  -3    9.60    6.65   1
   3  -5   4   75.63    9.95   1
  -3  -5  -4  109.53    7.95   1
  -3  -5  -4  104.69    7.74   1
   3  -5   5   32.24    8.89   1
  -3  -5  -5    4.25    7.53   1
   3  -5   5    4.89    3.81   1
  -3  -5  -5    7.89    5.54   1
   3  -5   6   77.55    9.89   1
  -3  -5  -6   59.52    8.19   1
   3  -5   6   81.77    7.01   1
  -3  -5  -6   84.72    6.11   1
   3  -5   7   13.14    9.45   1
  -3  -5  -7   13.00    9.00   1
   3  -5   7    0.59    5.35   1
  -3  -5  -7    5.73    6.97   1
   3  -5   8   37.33    6.72   1
  -3  -5  -8   45.91    6.39   1
   3  -5   8   68.31    6.35   1
  -3  -5  -8   49.27    5.25   1
   3  -5   9   13.03    7.28   1
  -3  -5  -9    6.47    7.21   1
   3  -5   9    3.00    4.98   1
  -3  -5  -9    9.62    5.86   1
   3  -5  10   42.75    7.24   1
  -3  -5 -10   46.97    5.17   1
   3  -5  10   42.48    6.07   1
  -3  -5 -10   35.96    4.60   1
   3  -5  11    5.05    8.09   1
  -3  -5 -11   10.13    5.77   1
   3  -5  11    3.68    5.60   1
  -3  -5 -11    2.82    6.12   1
   3  -5  12   52.91    8.63   1
  -3  -5 -12    8.57    6.41   1
   3  -5  12   47.73    6.12   1
  -3  -5 -12   45.23    5.48   1
   3  -5  13    0.56    5.94   1
  -3  -5 -13    7.23    4.14   1
   3  -5  13    3.30    4.56   1
  -3  -5 -13    3.91    6.17   1
   3  -5  14   39.85    6.64   1
  -3  -5 -14   38.49    4.46   1
   3  -5  14   39.44    6.48   1
  -3  -5 -14   40.32    5.83   1
   3  -5  15   10.66    5.80   1
  -3  -5 -15   19.02    6.35   1
   3  -5  15    9.65    4.42   1
   3  -5  16   19.51    7.35   1
  -3  -5 -16   40.38    4.63   1
   3  -5  16   16.14    3.76   1
  -3  -5 -16   17.86    4.13   1
   3  -5  17    6.78    5.07   1
  -3  -5 -17   21.04    5.62   1
   3  -5  17   10.03    4.94   1
   3   5  18   27.46    4.33   1
   3  -5  18   21.40    7.00   1
  -3  -5 -18   15.73    5.45   1
   3  -5  18   14.45    3.58   1
   3  -5  19   -6.45    7.08   1
  -3  -5 -19   12.90    5.42   1
   3   5  20    6.22    5.43   1
   3  -5  20    5.74    4.94   1
  -3  -5 -20   13.50    5.17   1
   3  -5  20    6.39    3.70   1
   3  -5  21   -4.83    5.74   1
   3   5  21    7.50    4.11   1
  -3  -5 -21    4.10    4.81   1
   3   5  22    9.67    5.64   1
   3  -5  22   14.03    6.18   1
  -3  -5 -22   14.86    3.55   1
   3   5  23    0.89    6.19   1
  -3  -5 -23    2.40    3.54   1
   3   5  24    9.93    5.30   1
  -3  -5 -24    4.11    4.45   1
  -3  -5 -25   -2.91    4.32   1
  -3  -5 -26    9.07    3.05   1
   3   5  27   10.68    5.70   1
  -3  -5 -27   -0.56    2.84   1
  -3  -6  15   14.00    5.49   1
  -3  -6  14   13.16    5.50   1
   3  -6 -14   10.10    4.69   1
   3  -6 -14    8.95    7.09   1
  -3  -6  13   11.33    7.99   1
   3  -6 -13    6.81    6.61   1
  -3  -6  13    4.22    3.97   1
  -3  -6  12   19.32    8.65   1
   3  -6 -12   16.04    4.65   1
   3  -6 -12   12.36    6.62   1
  -3  -6  11    7.27    6.49   1
   3  -6 -11   16.61    5.99   1
   3  -6 -11    9.17    8.38   1
  -3  -6  10    3.78    9.90   1
   3  -6 -10    9.60    4.46   1
  -3  -6  10    9.99    3.82   1
   3  -6 -10   19.13    6.22   1
  -3  -6   9    9.41    6.57   1
   3  -6  -9   16.87    4.86   1
   3  -6  -9    1.78    5.89   1
  -3  -6   8    7.06    5.91   1
   3  -6  -8   13.29    6.60   1
   3  -6  -8   19.24    8.72   1
  -3  -6   7   33.77    7.37   1
   3  -6  -7   13.66    6.86   1
  -3  -6   7   14.88    5.09   1
   3  -6  -7    9.05    4.85   1
  -3  -6   6   53.59    7.97   1
  -3  -6   6    7.11    5.25   1
   3  -6  -6    2.81    7.49   1
  -3  -6   5    6.49    4.97   1
   3  -6  -5   33.89    5.44   1
  -3  -6   5   16.72    4.73   1
   3  -6  -5    7.98    6.86   1
  -3  -6   4    5.28    5.13   1
   3  -6  -4   16.57    6.00   1
  -3  -6   4    3.62    6.35   1
   3  -6  -4    6.40    4.95   1
  -3  -6   3   15.77    5.71   1
  -3  -6   3    9.31    4.46   1
   3  -6  -3    8.49    4.64   1
  -3  -6   2    4.33    8.46   1
   3  -6  -2    8.28    5.03   1
  -3  -6   2    8.55    4.48   1
   3  -6  -1   17.77    4.73   1
  -3  -6   1   19.49    4.78   1
  -3  -6   1   17.97    4.32   1
  -3  -6   0   11.24    4.87   1
  -3  -6   0    4.77    4.58   1
   3  -6   0    7.86    4.09   1
   3  -6   1   26.11    5.20   1
  -3  -6  -1   39.55    7.12   1
  -3  -6  -1   32.03    5.73   1
   3  -6   1   12.46    4.31   1
   3  -6   2   20.74    4.02   1
  -3  -6  -2    7.93    5.01   1
  -3  -6  -2   14.63    7.45   1
  -3  -6  -3   21.16    4.29   1
  -3  -6  -3   34.29    5.82   1
   3  -6   4   -0.28    4.37   1
  -3  -6  -4    4.31    5.02   1
  -3  -6  -4    5.27    5.90   1
   3  -6   4    2.86    6.15   1
  -3  -6  -5   14.59    5.20   1
  -3  -6  -5   10.89    5.24   1
   3  -6   5   14.91    5.77   1
  -3  -6  -6    4.68    4.50   1
  -3  -6  -6    1.83    3.65   1
   3  -6   7   15.80    4.31   1
  -3  -6  -7    9.98    4.48   1
  -3  -6  -7   12.47    3.90   1
  -3  -6  -8   -1.82    4.46   1
  -3  -6  -8   -1.12    4.06   1
   3  -6   9   25.38    5.20   1
  -3  -6  -9    6.95    4.18   1
   3  -6  10    1.83    6.18   1
  -3  -6 -10   10.92    4.03   1
   3  -6  10   -4.44    5.68   1
  -3  -6 -10    0.72    4.31   1
  -3  -6 -11    5.72    4.05   1
  -3  -6 -12    8.41    5.90   1
  -3  -6 -13    9.67    6.33   1
  -3  -6 -14    2.84    4.10   1
  -3  -6 -14    3.73    4.47   1
  -3  -6 -15    6.01    3.50   1
  -3  -6 -16   -0.29    3.26   1
  -3  -6 -16   -1.07    3.81   1
  -3  -6 -17    4.23    3.42   1
  -3  -6 -18   -1.69    3.56   1
  -4   0  38   11.71    4.81   1
   4   0 -38   14.57    4.16   1
   4   0 -36   46.79    6.39   1
  -4   0  35    8.63    5.68   1
   4   0 -35   12.58    8.32   1
  -4   0  34   17.34    3.76   1
   4   0 -34   40.15    5.91   1
  -4   0  33   13.53    3.49   1
   4   0 -33   27.37    5.01   1
  -4   0  32   40.10    5.02   1
   4   0 -32   51.42    6.31   1
  -4   0  31   69.73    6.23   1
   4   0 -31   72.87    7.05   1
  -4   0  30   44.71    5.20   1
   4   0 -30   45.52    5.01   1
  -4   0  29  100.91    6.69   1
   4   0 -29   90.78    8.41   1
  -4   0  28   79.73    6.81   1
   4   0 -28   72.04    7.40   1
  -4   0  27  124.42    7.38   1
   4   0 -27   99.02    6.62   1
  -4   0  26  155.21    7.14   1
   4   0 -26  159.98    9.64   1
  -4   0  25   67.97    5.28   1
   4   0 -25   80.46    6.68   1
  -4   0  24   73.28    5.19   1
   4   0 -24   61.98    5.27   1
  -4   0  23    8.60    7.08   1
   4   0 -23    1.45    6.03   1
  -4   0  22  543.91   22.37   1
   4   0 -22  618.47   11.56   1
  -4   0  21   85.21    5.90   1
   4   0 -21   80.00    4.62   1
  -4   0  20  764.78   16.16   1
   4   0 -20  768.33   32.89   1
  -4   0  19  796.42   29.82   1
   4   0 -19  835.26   23.88   1
  -4   0  18  271.31    6.91   1
   4   0 -18  272.28   10.64   1
  -4   0  15  530.34    9.06   1
   4   0 -15  589.32   16.88   1
  -4   0  14  124.16    4.23   1
   4   0 -14  122.77    3.80   1
  -4   0  13  836.15   35.09   1
   4   0 -13  818.46   38.60   1
  -4   0  12   56.04    2.38   1
   4   0 -12   64.85    3.66   1
  -4   0  11 1226.28   28.70   1
   4   0 -11 1231.09   19.03   1
  -4   0  10  284.17    5.02   1
   4   0 -10  251.59    7.78   1
  -4   0   8  487.67   13.68   1
   4   0  -8  464.91    7.65   1
  -4   0   7  974.77   26.92   1
   4   0  -7  917.87   22.39   1
  -4   0   5 1274.39   40.86   1
   4   0  -5 1292.92   22.19   1
  -4   0   4  789.83   19.21   1
   4   0  -4  740.80   11.44   1
  -4   0   0   64.38    2.59   1
   4   0   8    7.03    1.55   1
  -4   0  -8    2.53    0.76   1
   4   0   9  117.45    3.94   1
  -4   0  -9  109.78    4.26   1
   4   0  10    5.41    1.64   1
  -4   0 -10    3.61    1.08   1
   4   0  11  112.99    4.61   1
  -4   0 -11  108.55    3.50   1
   4   0  12   49.00    2.39   1
  -4   0 -12   49.52    2.46   1
   4   0  13  249.77    5.04   1
  -4   0 -13  253.23    7.01   1
   4   0  14    8.21    1.27   1
  -4   0 -14    7.84    1.27   1
   4   0  15  205.02    8.38   1
  -4   0 -15  189.29    7.98   1
   4   0  16   54.01    2.94   1
  -4   0 -16   37.73    2.45   1
   4   0  17  124.70    6.00   1
  -4   0 -17  103.32    4.68   1
   4   0  18  101.56    4.02   1
  -4   0 -18   89.52    5.18   1
   4   0  19  102.85    4.91   1
  -4   0 -19   72.48    3.92   1
   4   0  20  139.11    6.56   1
  -4   0 -20  121.01    6.49   1
   4   0  21   40.36    3.80   1
  -4   0 -21   44.02    4.17   1
   4   0  22   65.98    5.22   1
  -4   0 -22   52.99    3.92   1
   4   0  23    7.10    2.09   1
  -4   0 -23    9.71    2.32   1
   4   0  24   50.61    3.91   1
  -4   0 -24   61.76    5.00   1
   4   0  25    5.16    3.74   1
  -4   0 -25    6.96    4.88   1
   4   0  26   33.88    3.89   1
  -4   0 -26   47.33    5.51   1
   4   0  27    6.75    3.68   1
  -4   0 -27    9.18    3.01   1
   4   0  28   21.29    3.50   1
  -4   0 -28   13.01    3.10   1
   4   0  29    7.23    4.11   1
  -4   0 -29    9.63    5.79   1
   4   0  30   20.06    4.83   1
  -4   0 -30   15.51    5.18   1
   4   0  31    5.39    3.87   1
  -4   0 -31    7.27    3.74   1
   4   0  32    5.90    3.80   1
   4   0  33    3.22    3.02   1
  -4   0 -34    9.08    4.07   1
   4   0  35    3.01    3.30   1
  -4   1  39   13.56    5.21   1
  -4  -1  39   15.18    5.23   1
   4  -1 -39   17.88    5.47   1
   4   1 -39   19.29    4.89   1
  -4   1  37   18.44    7.09   1
   4  -1 -37   44.77    5.92   1
   4   1 -37   19.88    3.94   1
  -4   1  36    9.26    6.28   1
   4  -1 -36    8.72    8.47   1
   4   1 -36   -3.00    7.11   1
  -4   1  35   34.20    6.10   1
   4  -1 -35   42.26    6.31   1
   4   1 -35   37.95    7.86   1
  -4   1  34    2.99    4.99   1
  -4  -1  34    2.51    4.00   1
   4  -1 -34   -3.65    8.25   1
   4   1 -34    9.27    8.08   1
  -4   1  33   66.76    6.92   1
  -4  -1  33   51.54    4.82   1
   4  -1 -33   70.06    7.26   1
   4   1 -33   50.07    6.84   1
  -4   1  32   30.62    6.47   1
  -4  -1  32   31.66    4.23   1
   4  -1 -32   33.33    6.75   1
   4   1 -32   53.39    6.76   1
  -4   1  31   82.41    7.09   1
  -4  -1  31   76.41    6.62   1
   4  -1 -31  108.02    8.03   1
   4   1 -31   88.59    8.70   1
  -4   1  30   65.66    6.34   1
  -4  -1  30   43.45    5.78   1
   4  -1 -30   57.96    6.48   1
   4   1 -30   55.00    6.38   1
  -4   1  29  151.07    7.58   1
  -4  -1  29  201.88    8.75   1
   4  -1 -29  169.81   10.16   1
   4   1 -29  169.13    9.94   1
  -4   1  28   93.70    6.33   1
  -4  -1  28  116.15    7.14   1
   4  -1 -28  118.50    8.07   1
   4   1 -28  117.24    7.21   1
  -4   1  27  143.78    7.43   1
  -4  -1  27  163.33    7.01   1
   4  -1 -27  157.19    9.89   1
   4   1 -27  149.24    9.13   1
  -4   1  26   88.92    6.94   1
  -4  -1  26  133.50    6.46   1
   4  -1 -26  111.15    7.47   1
   4   1 -26  101.95    7.56   1
  -4   1  25  270.79    9.48   1
  -4  -1  25  327.50   13.40   1
   4  -1 -25  288.13   16.02   1
   4   1 -25  307.21   12.61   1
  -4   1  24  275.79   10.72   1
   4  -1 -24  265.45   11.97   1
  -4  -1  24  319.65    9.00   1
   4   1 -24  291.66   11.99   1
  -4   1  23  295.83   13.08   1
   4  -1 -23  324.26    9.23   1
  -4  -1  23  369.51    8.59   1
   4   1 -23  309.53   12.91   1
  -4   1  22  519.66   15.69   1
  -4  -1  22  591.87   14.05   1
   4  -1 -22  551.56   22.26   1
   4   1 -22  501.99   20.28   1
  -4   1  21   56.55    3.99   1
  -4  -1  21   70.71    4.60   1
   4  -1 -21   62.36    5.26   1
   4   1 -21   52.31    4.20   1
  -4   1  20  254.40   11.85   1
   4  -1 -20  259.98   12.12   1
  -4  -1  20  253.09   11.72   1
   4   1 -20  221.14    6.86   1
  -4   1  19  239.48    8.96   1
  -4  -1  19  280.71    6.85   1
   4  -1 -19  279.34   10.29   1
   4   1 -19  225.89    5.77   1
  -4   1  18  284.59    9.50   1
  -4  -1  18  312.87   15.86   1
   4  -1 -18  311.97   12.07   1
   4   1 -18  253.40    8.33   1
  -4   1  17  151.32    7.45   1
   4  -1 -17  145.99    4.57   1
  -4  -1  17  143.33    5.09   1
   4   1 -17  145.26    5.93   1
  -4   1  16  791.96   16.66   1
   4  -1 -16  767.68   32.61   1
  -4  -1  16  813.27   30.63   1
   4   1 -16  709.80   17.33   1
  -4   1  15   65.83    3.50   1
   4  -1 -15   68.25    3.85   1
  -4  -1  15   72.81    2.99   1
   4   1 -15   72.68    4.30   1
  -4   1  14 1211.35   29.83   1
   4  -1 -14 1207.92   39.07   1
  -4  -1  14 1165.79   18.65   1
   4   1 -14 1201.73   56.41   1
  -4   1  13  277.62    6.35   1
   4  -1 -13  292.95    9.36   1
  -4  -1  13  283.15    6.00   1
   4   1 -13  283.62    5.51   1
  -4  -1  12  891.08   15.62   1
   4   1 -12  960.00   16.54   1
  -4   1  11   70.27    3.90   1
   4  -1 -11   75.19    3.63   1
  -4  -1  11   59.90    2.81   1
   4   1 -11   46.06    2.41   1
  -4   1  10 1041.37   43.64   1
   4  -1 -10  966.69   23.82   1
   4   1 -10 1010.49   47.37   1
  -4   1   9   89.60    4.43   1
   4  -1  -9   74.84    2.67   1
  -4  -1   9   79.62    4.08   1
   4   1  -9   80.05    3.27   1
  -4   1   8 1364.04   31.94   1
   4   1  -8 1301.95   54.36   1
  -4   1   7  135.27    6.47   1
   4  -1  -7  122.84    6.31   1
  -4  -1   7  137.55    3.95   1
   4   1  -7  129.51    3.93   1
  -4   1   6  941.59   34.90   1
   4   1  -6  915.58   29.54   1
  -4   1   5  288.20   11.12   1
   4  -1  -5  271.50    9.45   1
  -4  -1   5  295.98    4.98   1
   4   1  -5  285.83    7.04   1
  -4   1   4  679.74   18.97   1
   4  -1  -4  656.93   25.14   1
  -4  -1   4  658.32   21.21   1
   4   1  -4  681.36   18.90   1
  -4   1   3   79.30    3.50   1
   4  -1  -3   71.96    2.38   1
  -4  -1   3   77.38    2.00   1
   4   1  -3   80.59    2.66   1
   4  -1  -2  718.39   33.69   1
  -4  -1   2  720.66   19.89   1
   4   1  -2  705.65   22.72   1
  -4   1   1   25.47    1.67   1
   4  -1  -1   27.91    1.99   1
  -4  -1   1   26.41    1.35   1
   4   1  -1   26.98    1.68   1
  -4   1   0  765.24   13.47   1
  -4  -1   0  752.68   21.50   1
  -4  -1  -1   13.76    0.99   1
   4  -1   1   12.07    1.68   1
  -4  -1  -1    8.64    0.67   1
   4  -1   1   12.63    1.80   1
   4  -1   2  560.01   13.91   1
  -4  -1  -2  560.97   18.61   1
   4  -1   2  562.76   16.47   1
   4  -1   3   79.92    3.39   1
  -4  -1  -3   72.71    2.25   1
   4  -1   3   76.27    2.80   1
   4  -1   4  205.29    5.79   1
  -4  -1  -4  195.76    5.68   1
   4  -1   4  203.21    5.48   1
  -4  -1  -4  205.87    5.79   1
   4  -1   5  149.87    5.10   1
  -4  -1  -5  146.71    4.20   1
   4  -1   5  140.17    4.03   1
  -4  -1  -5  151.08    5.07   1
   4  -1   6  247.15    7.44   1
  -4  -1  -6  248.89   10.49   1
   4  -1   6  275.23    5.18   1
   4   1   7   34.99    1.49   1
  -4  -1  -7   31.34    1.39   1
   4  -1   7   39.31    1.85   1
   4  -1   8  548.22    9.00   1
  -4   1  -8  565.57   26.72   1
   4   1   9   28.96    1.90   1
  -4  -1  -9   22.96    1.67   1
   4  -1   9   26.73    1.86   1
  -4   1  -9   31.97    2.67   1
   4   1  10  470.28   18.06   1
  -4  -1 -10  497.98   13.95   1
   4  -1  10  518.46   17.66   1
  -4   1 -10  475.79   10.16   1
   4   1  11    4.42    1.09   1
  -4  -1 -11    6.58    1.19   1
   4  -1  11    7.51    1.58   1
  -4   1 -11    8.23    1.92   1
   4   1  12  239.29    7.14   1
  -4  -1 -12  241.42    8.74   1
   4  -1  12  237.11    6.61   1
  -4   1 -12  226.18    5.38   1
   4   1  13    7.54    1.47   1
   4  -1  13   10.03    2.06   1
  -4  -1 -13    4.25    1.10   1
  -4   1 -13   12.81    3.89   1
   4   1  14  150.29    4.55   1
  -4  -1 -14  159.87    5.75   1
   4  -1  14  153.18    4.92   1
  -4   1 -14  145.18    6.69   1
   4   1  15   39.21    2.73   1
   4  -1  15   36.90    3.22   1
  -4  -1 -15   46.91    2.51   1
  -4   1 -15   41.60    3.23   1
   4   1  16  139.04    6.25   1
   4  -1  16  123.48    6.24   1
  -4  -1 -16  127.82    4.50   1
  -4   1 -16  134.31    6.17   1
   4   1  17   53.52    3.02   1
   4  -1  17   54.77    4.09   1
  -4  -1 -17   55.64    3.29   1
  -4   1 -17   50.88    3.92   1
   4   1  18   73.64    4.11   1
   4  -1  18   77.02    4.72   1
  -4  -1 -18   89.04    3.78   1
  -4   1 -18   89.50    5.58   1
   4   1  19   46.02    4.27   1
   4  -1  19   41.56    3.80   1
  -4  -1 -19   40.44    2.95   1
  -4   1 -19   38.23    3.50   1
   4   1  20   34.32    3.17   1
   4  -1  20   33.06    3.51   1
  -4  -1 -20   38.08    2.99   1
  -4   1 -20   28.87    3.45   1
   4   1  21   55.61    4.89   1
   4  -1  21   63.81    5.18   1
  -4  -1 -21   65.38    4.46   1
  -4   1 -21   57.60    5.52   1
   4   1  22   22.03    3.36   1
   4  -1  22   26.20    3.75   1
  -4  -1 -22   33.72    3.36   1
  -4   1 -22   33.36    3.67   1
   4   1  23   42.53    4.17   1
   4  -1  23   45.22    4.75   1
  -4  -1 -23   52.38    4.93   1
  -4   1 -23   48.65    4.53   1
   4   1  24   22.40    3.80   1
   4  -1  24   21.21    3.00   1
  -4  -1 -24   19.63    2.68   1
  -4   1 -24   19.36    3.98   1
   4   1  25   22.91    3.44   1
   4  -1  25   20.81    3.19   1
  -4  -1 -25   14.86    3.13   1
  -4   1 -25   29.41    4.28   1
   4   1  26    9.51    4.45   1
   4  -1  26    7.39    2.37   1
  -4  -1 -26    7.21    2.40   1
  -4   1 -26   14.32    5.52   1
   4   1  27   17.50    3.99   1
   4  -1  27    7.68    2.57   1
  -4  -1 -27    7.36    2.78   1
  -4   1 -27   13.46    4.65   1
   4   1  28   12.95    5.08   1
   4  -1  28    5.20    3.28   1
  -4  -1 -28    4.91    2.38   1
  -4   1 -28    2.83    4.60   1
   4   1  29   -0.44    4.61   1
   4  -1  29    3.73    4.28   1
  -4  -1 -29   10.74    4.88   1
  -4   1 -29    3.07    4.72   1
   4   1  30    2.43    5.33   1
   4  -1  30    3.39    4.07   1
  -4  -1 -30    1.13    3.91   1
  -4   1 -30    0.84    6.17   1
   4   1  31    6.20    4.43   1
   4  -1  31   16.62    4.96   1
  -4  -1 -31   14.23    4.12   1
  -4   1 -31   11.37    5.89   1
   4   1  32   -2.01    4.22   1
  -4  -1 -32    2.49    4.05   1
  -4   1 -32    3.11    6.59   1
   4   1  33   11.01    3.03   1
  -4   1 -33   10.18    4.35   1
   4   1  34    0.12    3.87   1
   4   1  35   11.26    3.11   1
  -4   1 -35   15.38    5.34   1
   4  -1  36   -2.82    3.75   1
   4   1  37   18.96    4.13   1
   4  -1  38   10.45    6.18   1
  -4   1 -38    4.84    5.32   1
   4   2 -37   12.31    4.51   1
  -4  -2  36   12.52    4.12   1
   4   2 -36   16.27    4.44   1
  -4   2  35   16.59    6.22   1
  -4  -2  35   12.22    4.40   1
   4  -2 -35    5.32    7.17   1
   4   2 -35   13.73    6.56   1
  -4   2  34   15.59    5.56   1
  -4  -2  34   21.53    4.50   1
   4  -2 -34   17.20    5.71   1
   4   2 -34   19.90    5.60   1
  -4   2  33   -0.45    4.33   1
  -4  -2  33    8.57    6.88   1
   4  -2 -33   13.61    9.20   1
   4   2 -33   -3.87    8.98   1
  -4   2  32   14.21    4.40   1
  -4  -2  32   29.12    4.99   1
   4  -2 -32   26.73    5.71   1
   4   2 -32   25.97    6.31   1
  -4   2  31   22.89    4.28   1
   4  -2 -31   32.78    9.04   1
  -4  -2  31    8.40    3.82   1
   4   2 -31   17.45    4.72   1
  -4   2  30   27.80    4.69   1
  -4  -2  30   28.59    4.16   1
   4  -2 -30   28.08    5.46   1
   4   2 -30   35.84    6.06   1
  -4   2  29    8.34    4.13   1
   4  -2 -29   20.61    6.49   1
  -4  -2  29    6.83    5.67   1
   4   2 -29   27.51    6.06   1
  -4   2  28   52.75    5.08   1
   4  -2 -28   82.89    8.35   1
  -4  -2  28   47.27    5.48   1
   4   2 -28   71.04    7.81   1
  -4   2  27   27.56    4.15   1
  -4  -2  27   49.88    6.49   1
   4  -2 -27   40.99    5.80   1
   4   2 -27   40.58    5.60   1
  -4   2  26   72.73    5.86   1
   4  -2 -26   99.17    7.89   1
  -4  -2  26  107.75    7.76   1
   4   2 -26   88.79    7.55   1
  -4   2  25   94.14    8.25   1
  -4  -2  25   84.67    7.31   1
   4  -2 -25   94.99    7.26   1
   4   2 -25   80.91    6.46   1
  -4   2  24  109.74    7.77   1
   4  -2 -24  102.50    7.00   1
  -4  -2  24   94.43    6.62   1
   4   2 -24   87.73    6.40   1
  -4   2  23   72.99    6.24   1
   4  -2 -23   93.42    6.77   1
  -4  -2  23   69.70    5.48   1
   4   2 -23   72.28    6.11   1
  -4   2  22  196.73    7.07   1
   4  -2 -22  192.93   11.60   1
  -4  -2  22  191.38    9.47   1
   4   2 -22  189.34    8.81   1
  -4   2  21   81.73    7.39   1
   4  -2 -21   84.55    6.08   1
  -4  -2  21   99.75    6.79   1
   4   2 -21   81.25    6.66   1
  -4   2  20  212.24    6.86   1
   4  -2 -20  205.15    7.14   1
  -4  -2  20  226.26    7.88   1
   4   2 -20  215.59    7.85   1
  -4   2  19  144.29    6.36   1
   4  -2 -19  178.22    8.85   1
  -4  -2  19  156.69    6.85   1
   4   2 -19  157.48    6.97   1
  -4   2  18  115.93    5.67   1
   4  -2 -18  117.29    5.79   1
  -4  -2  18  106.65    6.25   1
   4   2 -18  106.95    6.03   1
  -4   2  17  225.13    6.77   1
   4  -2 -17  245.28    7.61   1
  -4  -2  17  226.56    8.33   1
   4   2 -17  213.43   10.35   1
  -4   2  16  177.44    6.56   1
   4  -2 -16  170.33    5.73   1
  -4  -2  16  168.04    6.53   1
   4   2 -16  170.07    5.83   1
  -4   2  15  286.88    8.84   1
   4  -2 -15  306.02    8.77   1
  -4  -2  15  326.33   10.66   1
   4   2 -15  295.65   14.67   1
  -4   2  14  158.96    8.16   1
   4  -2 -14  188.92    6.43   1
  -4  -2  14  161.26    6.64   1
   4   2 -14  158.22    5.04   1
  -4   2  13  582.95   19.60   1
   4  -2 -13  561.77   15.01   1
  -4  -2  13  560.23   16.99   1
   4   2 -13  538.46   18.77   1
  -4   2  12  223.14    7.42   1
   4  -2 -12  209.22    7.03   1
  -4  -2  12  219.18    9.52   1
   4   2 -12  222.66    5.95   1
  -4   2  11  892.91   33.42   1
   4  -2 -11  869.20   36.60   1
  -4  -2  11  915.76   22.79   1
   4   2 -11  902.04   15.99   1
  -4   2  10  462.28   13.73   1
   4  -2 -10  461.89   15.65   1
  -4  -2  10  488.21   16.29   1
  -4   2   9  733.00   19.02   1
   4  -2  -9  717.25   12.41   1
  -4  -2   9  714.62   24.18   1
   4   2  -9  672.55   22.11   1
  -4   2   8  334.71    8.17   1
   4  -2  -8  329.48   13.51   1
  -4  -2   8  307.69    6.37   1
   4   2  -8  345.71   11.23   1
  -4   2   7  680.66   23.38   1
   4  -2  -7  636.08   16.32   1
  -4  -2   7  651.00   10.71   1
   4   2  -7  648.68   30.62   1
  -4   2   6  141.57    5.25   1
   4  -2  -6  135.64    6.85   1
  -4  -2   6  152.90    6.21   1
   4   2  -6  141.76    5.76   1
  -4   2   5  814.25   23.07   1
   4  -2  -5  752.50   16.16   1
  -4  -2   5  773.33   18.31   1
   4   2  -5  719.46   21.19   1
  -4   2   4   83.31    4.45   1
   4  -2  -4   82.72    3.77   1
  -4  -2   4   71.34    2.73   1
   4   2  -4   73.69    3.98   1
  -4   2   3  617.90   17.72   1
   4  -2  -3  654.82   11.19   1
  -4  -2   3  636.59   10.22   1
  -4  -2   2   63.51    3.32   1
  -4   2   2   63.19    3.86   1
   4  -2  -2   59.93    3.54   1
  -4  -2   2   57.69    4.01   1
  -4   2   1  617.44   18.38   1
  -4  -2   1  607.36   12.43   1
   4  -2  -1  647.44   19.27   1
  -4  -2   1  610.38   17.22   1
  -4  -2   0   16.71    1.91   1
  -4  -2   0   19.13    2.76   1
   4  -2   0   13.09    2.51   1
   4  -2   1  606.97   18.04   1
  -4  -2  -1  609.66   20.01   1
  -4  -2  -1  619.04   10.13   1
   4  -2   1  602.59   22.78   1
   4  -2   2  102.43    6.09   1
  -4  -2  -2  114.49    5.35   1
   4  -2   2  105.92    4.81   1
   4  -2   3  632.90   23.98   1
  -4  -2  -3  638.70   23.77   1
  -4  -2  -3  653.82   25.19   1
   4  -2   3  629.08   11.67   1
   4  -2   4   11.54    2.49   1
  -4  -2  -4   10.05    1.62   1
  -4  -2  -4   16.90    1.87   1
   4  -2   4    5.81    1.71   1
   4  -2   5  590.38   20.61   1
  -4  -2  -5  612.00   15.34   1
   4  -2   5  587.76   19.66   1
  -4  -2  -5  623.60   15.02   1
   4  -2   6   90.21    4.26   1
  -4  -2  -6   93.01    3.38   1
   4  -2   6   96.97    4.93   1
  -4  -2  -6  102.87    5.43   1
   4   2   7  346.80    7.01   1
   4  -2   7  360.86    9.84   1
  -4  -2  -7  318.11    8.15   1
   4  -2   7  341.64   16.77   1
   4  -2   8   15.91    2.47   1
   4   2   8   22.22    1.87   1
  -4  -2  -8   22.10    1.74   1
   4  -2   8   30.44    3.66   1
   4  -2   9  254.15    8.53   1
   4   2   9  276.32    6.14   1
  -4  -2  -9  237.98   10.40   1
   4  -2   9  288.48    8.57   1
   4   2  10   23.20    2.42   1
  -4  -2 -10   26.43    1.88   1
   4  -2  10   28.46    3.08   1
   4   2  11  223.11    9.34   1
  -4  -2 -11  219.17    4.51   1
   4  -2  11  207.52   10.80   1
  -4   2 -11  213.49    9.65   1
   4   2  12   36.79    2.82   1
  -4  -2 -12   41.96    3.00   1
   4  -2  12   31.11    3.43   1
  -4   2 -12   35.84    4.24   1
   4   2  13  112.87    3.59   1
  -4  -2 -13  128.06    5.20   1
   4  -2  13  125.37    5.24   1
  -4   2 -13  106.17    6.03   1
   4   2  14   17.09    2.13   1
  -4  -2 -14   21.36    2.40   1
   4  -2  14   15.41    2.76   1
  -4   2 -14   20.60    3.07   1
   4   2  15   49.94    3.44   1
  -4  -2 -15   49.66    3.23   1
   4  -2  15   48.39    4.54   1
  -4   2 -15   36.02    3.80   1
   4   2  16   20.94    2.91   1
  -4  -2 -16   15.46    2.23   1
   4  -2  16   14.64    2.77   1
  -4   2 -16   23.02    3.53   1
   4   2  17   18.70    2.51   1
  -4  -2 -17   13.91    2.17   1
   4  -2  17   12.51    3.09   1
  -4   2 -17   10.51    2.99   1
   4   2  18   32.89    3.56   1
  -4  -2 -18   35.95    3.34   1
   4  -2  18   39.56    4.56   1
  -4   2 -18   47.11    5.08   1
   4   2  19   15.41    2.70   1
  -4  -2 -19   18.85    2.74   1
   4  -2  19   21.50    3.39   1
  -4   2 -19   23.12    4.23   1
   4   2  20   46.47    4.10   1
  -4  -2 -20   42.22    3.48   1
   4  -2  20   44.43    4.52   1
  -4   2 -20   42.16    3.88   1
   4   2  21   15.45    2.52   1
   4  -2  21   16.87    3.27   1
  -4  -2 -21   17.33    2.65   1
  -4   2 -21   21.32    4.42   1
   4   2  22   22.40    3.43   1
   4  -2  22   22.64    3.68   1
  -4  -2 -22   42.97    4.45   1
  -4   2 -22   25.64    4.24   1
   4   2  23   15.37    3.08   1
   4  -2  23   10.30    3.19   1
  -4  -2 -23   10.94    2.25   1
  -4   2 -23    8.21    3.12   1
   4   2  24   24.87    4.02   1
   4  -2  24   40.38    5.33   1
  -4  -2 -24   28.96    3.06   1
  -4   2 -24   39.71    5.93   1
   4   2  25    6.61    3.91   1
   4  -2  25   13.19    3.37   1
  -4  -2 -25    8.66    2.59   1
  -4   2 -25    3.40    6.45   1
   4   2  26    7.68    3.62   1
   4  -2  26   12.42    3.35   1
  -4  -2 -26   12.60    2.46   1
  -4   2 -26   11.99    4.39   1
   4   2  27    4.91    2.77   1
   4  -2  27    7.06    3.64   1
  -4  -2 -27    3.85    3.48   1
  -4   2 -27   -2.25    6.01   1
   4   2  28    9.32    4.24   1
   4  -2  28   10.01    4.09   1
  -4  -2 -28    7.42    2.62   1
  -4   2 -28    4.50    5.37   1
   4   2  29    1.57    4.97   1
   4  -2  29    9.43    5.90   1
  -4  -2 -29    5.01    3.89   1
  -4   2 -29    2.27    5.10   1
  -4  -2 -30    7.19    2.92   1
  -4   2 -30   16.65    3.73   1
   4   2  31    3.76    4.84   1
  -4   2 -31   -0.97    5.08   1
   4   2  32    1.81    4.68   1
   4  -2  32    7.87    4.29   1
   4  -2  36   17.45    3.80   1
   4   3 -35    0.73    5.63   1
   4  -3 -34    4.14    4.19   1
   4  -3 -33   20.60    6.98   1
  -4  -3  33   16.45    4.89   1
   4   3 -33    1.12    8.14   1
  -4   3  32    7.07    5.70   1
   4  -3 -32  -14.63   11.74   1
  -4  -3  32    1.74    6.37   1
  -4   3  31   27.35    5.21   1
  -4  -3  31   25.27    5.27   1
   4  -3 -31   52.43    6.07   1
   4   3 -31   32.71    6.49   1
  -4   3  30    7.02    4.59   1
   4  -3 -30    2.47    5.66   1
  -4  -3  30    2.85    5.38   1
   4   3 -30    8.19    9.01   1
  -4   3  29   41.82    5.57   1
   4  -3 -29   47.36    7.02   1
  -4  -3  29   41.20    6.37   1
   4   3 -29   63.88    8.78   1
  -4   3  28   20.63    4.72   1
   4  -3 -28   14.22    4.20   1
  -4  -3  28   12.62    4.07   1
   4   3 -28   17.81    6.45   1
  -4   3  27   48.84    5.32   1
   4  -3 -27   81.11    6.77   1
  -4  -3  27   68.49    6.82   1
   4   3 -27   75.46    7.51   1
  -4   3  26   37.16    5.84   1
   4  -3 -26   58.65    5.83   1
  -4  -3  26   39.52    6.21   1
   4   3 -26   61.05    6.35   1
  -4   3  25   61.85    5.81   1
   4  -3 -25   73.18    7.48   1
  -4  -3  25   53.23    6.17   1
   4   3 -25   72.19    7.38   1
  -4   3  24   51.61    6.12   1
   4  -3 -24   74.70    6.57   1
  -4  -3  24   50.02    6.17   1
   4   3 -24   38.11    5.35   1
  -4   3  23   50.34    5.93   1
   4  -3 -23   35.90    4.77   1
  -4  -3  23   42.88    5.44   1
   4   3 -23   61.59    6.51   1
  -4   3  22   68.85    5.87   1
   4  -3 -22   92.90    7.71   1
  -4  -3  22   72.04    6.52   1
   4   3 -22   96.67    8.40   1
  -4   3  21   19.85    3.04   1
   4  -3 -21   22.77    4.71   1
  -4  -3  21   28.22    4.33   1
   4   3 -21   21.44    4.99   1
  -4   3  20  116.55    6.48   1
   4  -3 -20  142.91    7.58   1
  -4  -3  20  163.34    7.24   1
   4   3 -20  150.31    7.77   1
  -4   3  19   16.61    4.76   1
   4  -3 -19   20.11    4.64   1
  -4  -3  19   13.41    3.17   1
   4   3 -19   16.29    3.73   1
  -4   3  18  102.12    7.01   1
   4  -3 -18  136.83    8.47   1
  -4  -3  18  146.13    7.63   1
   4   3 -18  128.73    8.65   1
  -4   3  17   45.94    5.72   1
   4  -3 -17   49.31    5.51   1
  -4  -3  17   36.51    5.02   1
   4   3 -17   34.49    4.93   1
  -4   3  16  101.59    6.11   1
   4  -3 -16  114.78    6.77   1
  -4  -3  16  106.44    6.48   1
   4   3 -16   91.08    5.71   1
  -4   3  15   55.68    5.35   1
   4  -3 -15   58.71    5.38   1
  -4  -3  15   79.53    5.80   1
   4   3 -15   49.65    4.75   1
  -4   3  14  153.68    8.98   1
   4  -3 -14  137.59    7.22   1
  -4  -3  14  143.56    7.28   1
   4   3 -14  133.59    7.56   1
  -4   3  13  148.86    9.38   1
   4  -3 -13  134.62    8.43   1
  -4  -3  13  121.86    6.97   1
   4   3 -13  143.19    7.02   1
  -4   3  12  228.32    8.28   1
   4  -3 -12  216.34   10.95   1
  -4  -3  12  208.13   10.24   1
   4   3 -12  209.55   10.48   1
   4   3 -11  125.29    6.59   1
   4  -3 -10  379.76   10.85   1
  -4  -3  10  329.92   13.73   1
   4   3 -10  338.49   14.49   1
  -4   3   9   78.02    6.57   1
   4  -3  -9   97.60    6.51   1
  -4  -3   9   86.20    4.65   1
   4   3  -9   83.39    5.60   1
  -4   3   8  534.59   12.13   1
   4  -3  -8  454.27   14.66   1
  -4  -3   8  499.62    9.85   1
   4   3  -8  462.07   12.19   1
  -4   3   7   73.82    5.47   1
   4  -3  -7   67.39    5.04   1
  -4  -3   7   70.83    4.71   1
   4   3  -7   66.97    5.83   1
  -4   3   6  407.78   11.69   1
   4  -3  -6  375.52   17.22   1
  -4  -3   6  397.12    9.80   1
  -4  -3   5   25.54    5.44   1
   4  -3  -5   16.01    6.93   1
  -4  -3   5    5.93    2.19   1
  -4  -3   4  251.71    9.31   1
   4  -3  -4  279.87    7.21   1
  -4  -3   3    9.61    5.51   1
   4  -3  -3    9.47    4.53   1
  -4  -3   2  169.39    5.02   1
   4  -3  -2  211.06    8.21   1
  -4  -3   2  188.70    9.82   1
  -4  -3   1   14.84    5.34   1
   4  -3  -1   20.73    5.55   1
  -4  -3   1    9.50    4.15   1
   4  -3  -1    4.10    5.90   1
   4  -3   0   93.53    7.27   1
  -4  -3   0   68.27    4.42   1
  -4  -3   0   69.19    4.45   1
   4  -3   0   69.40    5.17   1
  -4  -3  -1    3.61    4.71   1
   4  -3   1   26.35    5.42   1
  -4  -3  -1    4.05    1.95   1
   4  -3   1   -3.88    6.03   1
   4  -3   2   93.78    4.95   1
  -4  -3  -2   71.11    3.74   1
   4  -3   2   66.57    4.84   1
  -4  -3  -2   82.26    3.87   1
   4  -3   3    7.83    2.65   1
  -4  -3  -3    5.52    5.11   1
  -4  -3  -3    6.17    3.74   1
   4  -3   3    5.81    4.08   1
   4  -3   4  155.51    6.81   1
  -4  -3  -4  147.33    4.75   1
   4  -3   4  148.69    7.47   1
  -4  -3  -4  152.39    6.73   1
   4  -3   5    8.13    2.41   1
  -4  -3  -5   10.70    2.22   1
   4  -3   5    9.49    3.93   1
  -4  -3  -5    7.89    1.93   1
   4  -3   6  226.62    8.86   1
  -4  -3  -6  194.78    6.23   1
   4  -3   6  213.28    7.13   1
  -4  -3  -6  207.75    5.67   1
   4  -3   7   14.51    4.42   1
  -4  -3  -7   16.06    2.86   1
   4  -3   7    4.75    2.83   1
  -4  -3  -7    7.81    2.02   1
   4  -3   8  173.96    7.31   1
  -4  -3  -8  180.94    7.99   1
   4  -3   8  182.45    7.32   1
  -4  -3  -8  183.04    9.88   1
   4  -3   9    9.09    2.54   1
  -4  -3  -9    4.54    1.67   1
   4  -3   9    8.66    5.73   1
   4  -3  10  131.83    5.99   1
   4   3  10  129.48    4.85   1
  -4  -3 -10  139.01    4.54   1
   4  -3  10  139.08    6.56   1
   4   3  11   10.69    2.63   1
   4  -3  11   14.58    3.17   1
  -4  -3 -11    9.02    2.04   1
   4  -3  11   11.05    2.75   1
   4  -3  12   94.19    5.66   1
   4   3  12   76.82    4.11   1
  -4  -3 -12   72.03    3.77   1
   4  -3  12   84.39    5.22   1
   4   3  13   11.98    2.23   1
   4  -3  13   16.29    3.16   1
  -4  -3 -13   14.09    2.22   1
   4  -3  13   15.30    2.86   1
   4  -3  14   26.09    3.81   1
   4   3  14   31.78    3.57   1
  -4  -3 -14   27.05    2.95   1
   4  -3  14   32.33    4.36   1
   4  -3  15   30.63    3.73   1
   4   3  15   19.61    2.91   1
  -4  -3 -15   28.04    2.84   1
   4  -3  15   33.36    3.72   1
   4   3  16   15.02    4.08   1
  -4  -3 -16    8.24    1.90   1
   4  -3  16    9.31    3.03   1
   4   3  17   19.52    3.97   1
  -4  -3 -17   16.35    2.85   1
   4  -3  17    9.96    2.71   1
  -4   3 -17   17.50    4.34   1
   4   3  18    5.64    3.27   1
  -4  -3 -18    9.63    2.03   1
   4  -3  18    6.01    4.55   1
  -4   3 -18    6.57    5.49   1
   4   3  19    1.47    4.65   1
  -4  -3 -19    3.71    2.27   1
   4  -3  19    7.80    3.47   1
  -4   3 -19    4.30    3.46   1
   4   3  20    8.27    2.71   1
  -4  -3 -20    7.21    3.29   1
   4  -3  20    8.29    5.08   1
  -4   3 -20   12.71    5.87   1
   4   3  21    4.29    2.42   1
  -4  -3 -21    7.40    4.04   1
   4  -3  21   15.10    4.84   1
  -4   3 -21   15.16    6.78   1
   4   3  22    8.41    3.41   1
  -4  -3 -22    7.52    3.35   1
   4  -3  22    4.71    4.33   1
  -4   3 -22    4.23    4.46   1
   4   3  23    8.68    4.24   1
  -4  -3 -23   -0.32    4.40   1
   4  -3  23    7.96    3.36   1
  -4   3 -23   -0.98    6.12   1
   4   3  24    3.54    4.44   1
  -4  -3 -24   10.78    3.17   1
   4  -3  24    3.31    4.99   1
  -4   3 -24    6.20    6.36   1
   4   3  25    8.69    3.22   1
  -4  -3 -25   13.80    4.73   1
   4  -3  25    9.18    4.92   1
  -4   3 -25   25.54    6.50   1
   4   3  26   11.35    4.62   1
  -4  -3 -26    2.79    4.12   1
   4  -3  26    3.19    4.54   1
  -4   3 -26   18.13    4.31   1
   4   3  27   12.73    3.80   1
   4  -3  27    8.43    4.34   1
  -4  -3 -27   13.76    4.13   1
  -4   3 -27   12.01    4.21   1
   4   3  28    2.61    4.60   1
  -4   3 -28    8.68    5.03   1
   4   3  29    1.49    3.52   1
  -4   3 -29    2.96    7.46   1
   4   3  30    0.20    3.55   1
  -4  -3 -31    5.38    3.03   1
   4  -3  32    5.43    4.61   1
   4  -3  33    0.82    5.57   1
  -4   3 -33    4.95    8.31   1
  -4   4  31   -2.27    4.69   1
   4  -4 -31   12.00    4.62   1
   4   4 -31   13.16    7.51   1
  -4   4  30    4.81    5.36   1
   4  -4 -30   19.68    4.56   1
   4   4 -30   17.05    5.99   1
  -4   4  29    5.28    5.20   1
   4  -4 -29    1.45    4.05   1
  -4  -4  29    6.74    5.82   1
   4   4 -29    4.98    6.00   1
   4  -4 -28   18.16    6.25   1
  -4   4  27    2.66    8.14   1
   4  -4 -27   -4.37    9.80   1
  -4  -4  27    2.64    6.98   1
  -4   4  26   16.88    5.03   1
   4  -4 -26   17.13    4.69   1
  -4  -4  26    5.08    4.69   1
   4   4 -26   22.83    6.43   1
  -4   4  25    9.26    5.25   1
   4  -4 -25    2.91    7.93   1
  -4  -4  25   12.68    7.23   1
   4   4 -25   34.75    6.40   1
  -4   4  24   18.41    7.11   1
   4  -4 -24   20.77    6.16   1
  -4  -4  24    9.58    3.74   1
   4   4 -24   20.82    5.58   1
  -4   4  23   10.99    3.62   1
   4  -4 -23   31.79    4.92   1
  -4  -4  23   37.83    4.93   1
   4   4 -23   45.60    8.48   1
  -4   4  22    4.38    4.82   1
   4  -4 -22   11.74    4.39   1
  -4  -4  22    7.21    4.00   1
   4   4 -22   12.73    7.08   1
  -4   4  21   35.14    6.55   1
   4  -4 -21   52.35    5.70   1
  -4  -4  21   40.97    5.96   1
   4   4 -21   28.55    4.93   1
  -4   4  20    4.80    4.22   1
   4  -4 -20    8.48    5.46   1
  -4  -4  20   10.58    7.42   1
   4   4 -20    6.56    7.72   1
  -4   4  19   10.70    3.16   1
   4  -4 -19   12.33    3.79   1
  -4  -4  19   19.98    4.39   1
   4   4 -19   25.37    4.80   1
  -4   4  18   25.11    5.04   1
   4  -4 -18   27.31    6.38   1
  -4  -4  18   21.25    4.24   1
   4   4 -18   11.26    4.79   1
  -4   4  17   40.77    6.63   1
   4  -4 -17   59.01    6.31   1
  -4  -4  17   46.57    5.73   1
   4   4 -17   38.77    5.72   1
  -4   4  16   13.48    4.45   1
   4  -4 -16   26.29    5.64   1
  -4  -4  16   12.64    3.54   1
   4   4 -16   22.10    5.15   1
  -4   4  15   64.50    6.35   1
   4  -4 -15   82.53    7.66   1
  -4  -4  15   66.12    5.78   1
   4   4 -15   64.50    7.22   1
  -4   4  14   35.91    5.47   1
   4  -4 -14   31.31    7.05   1
  -4  -4  14   36.54    4.08   1
   4   4 -14   44.82    7.14   1
  -4   4  13   66.77    5.98   1
   4  -4 -13   73.70    6.92   1
  -4  -4  13   71.92    6.59   1
   4   4 -13   75.92    7.87   1
  -4   4  12   22.81    4.96   1
   4  -4 -12   28.15    5.35   1
  -4  -4  12   27.13    5.82   1
   4   4 -12   26.12    5.58   1
  -4   4  11   79.43    7.80   1
   4  -4 -11   84.22    7.91   1
  -4  -4  11   75.56    4.78   1
  -4  -4  10   22.53    3.74   1
  -4   4  10   19.07    4.14   1
   4  -4 -10   19.69    5.55   1
  -4  -4  10   20.35    3.65   1
  -4   4   9   95.41    7.15   1
  -4  -4   9   84.09    7.18   1
   4  -4  -9   71.78    8.06   1
  -4  -4   9   78.42    6.31   1
  -4  -4   8   13.19    2.84   1
  -4   4   8   14.83    5.94   1
   4  -4  -8   12.28    6.03   1
  -4  -4   8   26.13    5.96   1
  -4   4   7  104.37    5.90   1
  -4  -4   7   94.95    5.27   1
   4  -4  -7   95.46    7.46   1
  -4  -4   7   73.20    4.94   1
  -4  -4   6   20.17    3.94   1
  -4   4   6   12.37    2.90   1
   4  -4  -6   20.46    5.19   1
  -4  -4   6   16.91    6.34   1
  -4   4   5   89.72    5.93   1
  -4  -4   5   75.70    6.56   1
   4  -4  -5  104.14    7.22   1
  -4  -4   5   89.39    5.98   1
  -4  -4   4   27.04    4.12   1
   4  -4  -4   17.85    5.33   1
  -4  -4   4   33.81    4.67   1
   4  -4  -4   32.03    4.81   1
  -4  -4   3   62.67    5.56   1
   4  -4  -3   67.91    6.66   1
  -4  -4   3   60.86    5.22   1
   4  -4  -3   55.11    5.65   1
  -4  -4   2    7.36    4.05   1
   4  -4  -2    9.17    5.37   1
  -4  -4   2   14.10    6.27   1
   4  -4  -2    8.63    6.50   1
  -4  -4   1   53.93    5.48   1
   4  -4  -1   57.06    5.90   1
  -4  -4   1   61.48    5.54   1
  -4  -4   0   11.32    5.31   1
   4  -4   0   13.90    8.08   1
  -4  -4   0    3.23    6.60   1
   4  -4   0   11.25    6.67   1
   4  -4   1   94.14    7.05   1
  -4  -4  -1   82.37    4.96   1
   4  -4   1   79.85    5.86   1
   4  -4   2   15.80    7.57   1
  -4  -4  -2    6.90    4.02   1
  -4  -4  -2    8.94    5.46   1
   4  -4   3   34.93    5.57   1
  -4  -4  -3   43.47    5.38   1
   4  -4   3   40.18    5.24   1
  -4  -4  -3   45.34    4.69   1
   4  -4   4   10.81    4.03   1
  -4  -4  -4    1.35    3.66   1
   4  -4   4    0.98    5.34   1
  -4  -4  -4    6.09    5.35   1
   4  -4   5   49.26    5.77   1
  -4  -4  -5   23.13    3.23   1
   4  -4   5   18.06    3.60   1
  -4  -4  -5   25.67    3.88   1
   4  -4   6   15.45    6.25   1
  -4  -4  -6   10.84    4.44   1
   4  -4   6   14.50    5.61   1
  -4  -4  -6    4.24    5.11   1
   4  -4   7   61.25    7.42   1
  -4  -4  -7   76.59    6.56   1
  -4  -4  -7   65.20    4.68   1
   4  -4   8    3.74    8.88   1
  -4  -4  -8    3.81    4.20   1
   4  -4   8    8.95    6.44   1
  -4  -4  -8    3.78    4.75   1
   4  -4   9   30.02    5.38   1
  -4  -4  -9   52.39    4.30   1
   4  -4   9   64.06    5.93   1
  -4  -4  -9   43.47    4.58   1
   4  -4  10   -1.39    6.54   1
  -4  -4 -10    6.38    2.23   1
   4  -4  10    6.92    4.69   1
  -4  -4 -10    9.27    3.08   1
   4  -4  11   11.75    6.83   1
  -4  -4 -11   10.31    2.63   1
   4  -4  11   19.24    5.37   1
  -4  -4 -11   15.69    3.83   1
   4  -4  12   10.01    5.54   1
  -4  -4 -12    2.49    3.69   1
   4  -4  12    8.61    5.37   1
  -4  -4 -12    2.46    4.13   1
   4  -4  13   12.49    5.20   1
  -4  -4 -13    3.85    2.03   1
   4  -4  13    7.10    5.20   1
   4  -4  14    7.50    6.67   1
  -4  -4 -14    8.12    3.69   1
   4  -4  14    7.39    6.08   1
   4   4  15   16.62    3.89   1
   4  -4  15   10.18    3.87   1
  -4  -4 -15    8.92    2.25   1
   4  -4  15    9.29    5.66   1
   4  -4  16    6.28    5.22   1
   4   4  16    9.72    2.78   1
  -4  -4 -16    4.77    3.09   1
   4  -4  16    9.97    3.97   1
   4  -4  17    4.24    3.92   1
   4   4  17    4.97    4.29   1
  -4  -4 -17    8.31    2.13   1
   4  -4  17   11.31    3.96   1
   4  -4  18   13.89    5.19   1
   4   4  18    4.68    4.14   1
  -4  -4 -18    3.47    3.90   1
   4  -4  18    2.00    3.67   1
   4  -4  19   10.80    5.49   1
   4   4  19    7.77    3.22   1
  -4  -4 -19    7.38    4.55   1
   4  -4  19    5.55    3.57   1
   4   4  20    3.04    4.37   1
   4  -4  20    0.02    3.84   1
  -4  -4 -20    2.34    4.31   1
   4  -4  20    5.63    3.51   1
   4   4  21    3.24    4.54   1
   4  -4  21    6.09    3.77   1
  -4  -4 -21   -0.02    3.97   1
   4  -4  21    2.30    3.58   1
   4   4  22    7.50    4.40   1
   4  -4  22    2.58    5.03   1
  -4  -4 -22    1.45    3.81   1
   4  -4  22    2.37    3.60   1
   4  -4  23    2.89    3.36   1
   4   4  23    2.33    5.21   1
  -4  -4 -23    3.91    3.74   1
   4  -4  23    3.61    4.30   1
   4  -4  24    7.91    3.21   1
   4   4  24    6.91    3.72   1
  -4  -4 -24    4.03    3.68   1
   4  -4  24    3.97    3.96   1
   4   4  25    3.93    5.13   1
   4  -4  25    7.35    3.98   1
   4   4  26    0.59    5.61   1
   4  -4  26    2.21    4.49   1
   4  -4  27    2.55    3.54   1
   4   4  27    6.46    5.83   1
   4  -4  28    6.82    3.64   1
   4   4  28    8.02    4.33   1
   4   4  29    0.61    5.57   1
  -4  -5  25    1.30    5.51   1
   4   5 -25    8.70    7.44   1
  -4   5  24    6.28    4.79   1
  -4  -5  24   -1.99    5.29   1
   4   5 -24    5.60    5.95   1
  -4   5  23    1.62    6.49   1
   4  -5 -23   14.12    6.25   1
  -4   5  22    7.21    4.53   1
   4  -5 -22    5.75    4.78   1
   4   5 -22    5.83    5.46   1
  -4   5  21   11.02    4.41   1
   4  -5 -21   28.33    5.24   1
  -4  -5  21   17.05    4.63   1
   4   5 -21   16.89   11.89   1
  -4   5  20    4.42    4.14   1
   4  -5 -20    8.79    5.58   1
  -4   5  19    8.55    4.21   1
   4  -5 -19   12.45    7.37   1
  -4  -5  19   11.95    5.21   1
   4   5 -19   11.56    6.16   1
  -4   5  18   14.36    4.08   1
   4  -5 -18   33.86    6.12   1
  -4  -5  18   19.58    4.23   1
  -4  -5  17    3.90    4.36   1
  -4   5  17   12.29    6.60   1
   4  -5 -17    0.43    8.29   1
  -4  -5  17    5.81    4.16   1
  -4  -5  16   11.06    3.95   1
  -4   5  16   16.45    4.64   1
   4  -5 -16    9.50    5.55   1
  -4  -5  15    7.65    3.82   1
  -4   5  15   11.52    6.35   1
   4  -5 -15   16.85    6.48   1
  -4  -5  15    5.19    5.73   1
  -4  -5  14   12.10    3.28   1
  -4   5  14   14.87    4.00   1
   4  -5 -14   22.64    8.57   1
  -4  -5  14   16.20    3.66   1
  -4   5  13    6.91    4.03   1
  -4  -5  13   15.66    6.13   1
   4  -5 -13   10.14    7.95   1
  -4  -5  13   13.50    4.55   1
  -4   5  12   16.38    4.18   1
  -4  -5  12   24.52    5.83   1
   4  -5 -12   15.53    8.12   1
  -4  -5  12   15.12    5.89   1
  -4  -5  11    4.18    4.41   1
  -4   5  11    0.57    4.53   1
   4  -5 -11   30.82    8.32   1
  -4  -5  11    8.30    6.22   1
  -4   5  10   21.43    6.11   1
  -4  -5  10    7.78    4.60   1
   4  -5 -10   18.58    8.43   1
  -4  -5  10    4.61    6.11   1
  -4  -5   9    4.85    7.88   1
   4  -5  -9   22.78    5.91   1
  -4  -5   9    3.08    4.40   1
  -4  -5   8    8.92    8.14   1
   4  -5  -8   25.70    5.13   1
  -4  -5   8    9.09    3.08   1
   4  -5  -8    9.86    6.44   1
  -4  -5   7   19.96    7.30   1
   4  -5  -7   39.59    8.63   1
  -4  -5   7   11.21    3.90   1
   4  -5  -7   14.73    6.42   1
  -4  -5   6   30.88   12.01   1
   4  -5  -6   18.57    8.07   1
  -4  -5   6   10.31    4.78   1
   4  -5  -6    6.79    8.16   1
  -4  -5   5   52.34   14.55   1
   4  -5  -5    3.18    9.15   1
  -4  -5   5    3.05    4.67   1
   4  -5  -5    7.80    5.34   1
  -4  -5   4   37.75   12.85   1
   4  -5  -4   22.73    8.60   1
  -4  -5   4   14.97    3.69   1
   4  -5  -4   20.34    6.71   1
  -4  -5   3    7.55    9.60   1
   4  -5  -3    3.57    6.52   1
  -4  -5   3    5.21    4.88   1
   4  -5  -3    8.24    3.87   1
  -4  -5   2   34.42    5.21   1
   4  -5  -2   24.63    9.26   1
  -4  -5   2   13.07    5.26   1
   4  -5  -2   12.17    4.14   1
  -4  -5   1   22.81    8.42   1
   4  -5  -1    2.37    8.34   1
  -4  -5   1    7.54    5.35   1
   4  -5  -1    5.23    3.96   1
  -4  -5   0   18.81    6.49   1
   4  -5   0   26.92    8.83   1
  -4  -5   0    9.96    3.73   1
   4  -5   0   17.36    4.29   1
   4  -5   1    1.72    6.17   1
  -4  -5  -1    4.65    3.78   1
   4  -5   1    4.72    5.83   1
  -4  -5  -2   12.05    3.50   1
   4  -5   2   17.04    5.98   1
  -4  -5  -2   14.04    3.20   1
   4  -5   2   24.43    4.27   1
   4  -5   3    9.98    7.73   1
  -4  -5  -3    4.86    5.26   1
   4  -5   3    6.15    6.34   1
  -4  -5  -3   14.05    5.02   1
   4  -5   4   30.01    6.94   1
  -4  -5  -4    0.41    6.30   1
  -4  -5  -4   33.90    5.01   1
   4  -5   4   35.66    6.45   1
   4  -5   5   16.16    6.39   1
  -4  -5  -5   13.68    7.33   1
   4  -5   5   19.54    7.33   1
  -4  -5  -5    7.57    4.54   1
   4  -5   6   14.39    9.65   1
  -4  -5  -6    4.35    6.95   1
   4  -5   6    5.94    6.94   1
  -4  -5  -6   10.97    6.34   1
   4  -5   7   12.24    6.09   1
  -4  -5  -7   17.13    4.17   1
   4  -5   7   10.01    6.79   1
  -4  -5  -7   15.53    6.42   1
   4  -5   8    8.32    7.85   1
  -4  -5  -8    6.92    5.99   1
   4  -5   8    6.88    6.43   1
  -4  -5  -8    0.37    6.16   1
   4  -5   9   17.42    6.73   1
  -4  -5  -9    0.12    4.76   1
   4  -5   9    3.59    6.15   1
  -4  -5  -9    6.60    5.90   1
   4  -5  10    2.91    6.91   1
   4  -5  10   13.51    6.10   1
  -4  -5 -10   12.52    5.74   1
   4  -5  11   17.87    6.23   1
  -4  -5 -11    6.51    4.52   1
   4  -5  11   -5.20    5.56   1
  -4  -5 -11    5.68    4.78   1
   4  -5  12    0.06    6.91   1
  -4  -5 -12   12.30    4.21   1
   4  -5  12   12.32    4.59   1
   4  -5  13   20.69    9.06   1
  -4  -5 -13   13.10    6.71   1
   4  -5  13    2.13    6.14   1
  -4  -5 -13    0.83    4.33   1
   4  -5  14    3.88    6.49   1
  -4  -5 -14    3.72    5.59   1
   4  -5  14    9.49    5.41   1
  -4  -5 -14    1.43    3.27   1
   4  -5  15   23.10    7.80   1
  -4  -5 -15    9.11    4.18   1
   4  -5  15    5.42    5.02   1
  -4  -5 -15    4.80    4.41   1
   4  -5  16    5.09    5.59   1
  -4  -5 -16    7.46    4.55   1
   4  -5  16   -0.80    3.55   1
  -4  -5 -16    1.52    3.40   1
   4  -5  17   -4.72    7.91   1
  -4  -5 -17    6.54    2.66   1
   4  -5  17   -0.54    3.35   1
   4  -5  18   -3.70    5.14   1
  -4  -5 -18    7.72    3.88   1
   4  -5  18    2.54    3.31   1
  -4  -5 -18    1.35    3.27   1
   4  -5  19    9.22    4.16   1
   4  -5  19    2.02    3.58   1
  -4  -5 -19    2.66    5.01   1
   4  -5  20   10.49    5.85   1
  -4  -5 -20    4.00    4.00   1
   4  -5  20    2.33    3.49   1
   4  -5  21    7.41    4.41   1
   4  -5  21    1.76    3.71   1
  -4  -5 -23   -0.70    3.18   1
  -4  -5 -24   -0.07    2.99   1
  -4  -5 -25    1.14    3.71   1
  -4  -6  15    9.86    7.14   1
  -4  -6  14    6.84    5.19   1
  -4  -6  14   -3.59    3.94   1
  -4  -6  13    1.83    4.95   1
  -4  -6  12    5.03    7.32   1
   4  -6 -12   -2.82    4.43   1
  -4  -6  11   -1.08    5.97   1
   4  -6 -11   -1.49    4.61   1
  -4  -6  11    5.44    4.60   1
  -4  -6  10   -6.04    8.68   1
   4  -6 -10    4.02    6.73   1
  -4  -6   9    9.89    7.85   1
   4  -6  -9   11.66    6.56   1
   4  -6  -9   -2.46    4.92   1
  -4  -6   8    6.55    5.38   1
   4  -6  -8    3.03    4.37   1
  -4  -6   8   -2.14    3.91   1
   4  -6  -8    1.40    7.35   1
  -4  -6   7   15.42    4.95   1
   4  -6  -7    4.45    5.82   1
   4  -6  -7    2.95    4.99   1
  -4  -6   6   11.72    5.39   1
   4  -6  -6   14.22    4.00   1
   4  -6  -6    3.53    4.95   1
  -4  -6   5    3.82    6.46   1
   4  -6  -5    0.88    3.72   1
  -4  -6   5    0.25    4.03   1
   4  -6  -5   -2.95    6.53   1
  -4  -6   4    1.82    5.93   1
   4  -6  -4    8.07    3.96   1
  -4  -6   4    2.42    3.99   1
   4  -6  -4    9.30    4.51   1
  -4  -6   3   -7.56    6.16   1
  -4  -6   3    5.58    5.98   1
   4  -6  -3   -1.70    4.41   1
  -4  -6   2    2.05    4.36   1
  -4  -6   2    2.23    4.07   1
   4  -6  -1    5.88    3.83   1
  -4  -6   1    7.66    4.45   1
  -4  -6   1    2.92    5.64   1
  -4  -6   0    7.14    5.00   1
  -4  -6   0    4.60    5.68   1
   4  -6   0    7.81    4.40   1
  -4  -6  -1    6.38    4.90   1
   4  -6   1    4.30    4.22   1
   4  -6   1    2.72    5.38   1
  -4  -6  -1    4.62    4.12   1
  -4  -6  -2    0.81    4.74   1
   4  -6   2    0.92    4.47   1
  -4  -6  -2    3.10    5.42   1
  -4  -6  -3    1.83    7.76   1
  -4  -6  -3    0.11    5.38   1
   4  -6   4    6.50    4.17   1
  -4  -6  -4    4.44    8.20   1
  -4  -6  -4   -1.58    3.81   1
   4  -6   5    6.03    5.32   1
   4  -6   6    4.39    4.11   1
  -4  -6  -6    5.05    4.71   1
   4  -6   6   12.23    5.64   1
  -4  -6  -6    2.54    4.03   1
  -4  -6  -7   -1.59    4.68   1
   4  -6   7   -1.37    4.03   1
   4  -6   8    3.16    7.21   1
  -4  -6  -8   -2.84    4.61   1
   4  -6   8   -0.12    6.13   1
  -4  -6  -9    2.38    3.98   1
  -4  -6 -10    6.64    3.56   1
  -4  -6 -16    9.34    3.28   1
  -5   0  39    1.61    5.45   1
   5   0 -39   -0.92    4.88   1
  -5   0  37    3.53    4.56   1
   5   0 -37    9.20    4.97   1
  -5   0  36    5.37    4.89   1
   5   0 -36    4.53    6.97   1
  -5   0  35   23.00    7.89   1
   5   0 -35    9.16    8.15   1
  -5   0  34   10.34    6.89   1
   5   0 -34   -4.67    5.47   1
  -5   0  33    7.53    4.40   1
   5   0 -33    7.21    7.28   1
  -5   0  32    4.63    6.43   1
   5   0 -32    9.89    5.05   1
  -5   0  31    6.84    6.95   1
   5   0 -31    8.00    6.04   1
  -5   0  30   13.07    5.39   1
   5   0 -30   19.47    5.68   1
  -5   0  29    6.69    3.10   1
   5   0 -29    6.70    4.49   1
  -5   0  28    4.56    5.42   1
   5   0 -28   -0.43    5.84   1
  -5   0  27   11.36    5.60   1
   5   0 -27    4.83    4.34   1
  -5   0  26    0.58    5.36   1
   5   0 -26    6.28    5.55   1
  -5   0  25    9.52    5.40   1
   5   0 -25    0.49    5.80   1
  -5   0  24    4.58    3.36   1
   5   0 -24    2.48    4.32   1
  -5   0  23   -3.05    3.44   1
   5   0 -23   10.85    5.31   1
  -5   0  22   10.70    4.66   1
   5   0 -22    3.77    3.74   1
  -5   0  21    3.63    3.37   1
   5   0 -21    1.83    4.70   1
  -5   0  20    8.49    4.62   1
   5   0 -20   12.05    4.97   1
  -5   0  19    1.53    4.62   1
   5   0 -19    4.10    3.47   1
  -5   0  18   14.09    4.26   1
   5   0 -18    0.80    4.66   1
  -5   0  17    5.05    4.48   1
   5   0 -17    4.54    2.25   1
  -5   0  16    9.23    4.09   1
   5   0 -16    1.05    3.21   1
  -5   0  15    4.12    2.69   1
   5   0 -15    2.47    4.20   1
  -5   0  14    2.16    3.50   1
   5   0 -14    6.63    3.92   1
  -5   0  13    3.72    3.38   1
   5   0 -13    0.40    2.63   1
  -5   0  12    2.44    2.16   1
   5   0 -12    4.07    3.50   1
  -5   0  11    4.04    2.67   1
   5   0 -11    0.94    3.18   1
  -5   0  10    1.10    2.56   1
   5   0 -10    3.15    3.01   1
  -5   0   9    9.00    2.80   1
   5   0  -9    0.45    2.85   1
  -5   0   8    4.43    2.55   1
   5   0  -8    4.13    2.70   1
  -5   0   7    3.93    1.93   1
   5   0  -7    0.36    2.45   1
  -5   0   6    2.46    2.18   1
   5   0  -6    2.53    2.33   1
  -5   0   5    1.56    1.84   1
   5   0  -5    2.15    2.37   1
  -5   0   4    2.55    2.20   1
   5   0  -4    0.76    2.22   1
  -5   0   3    4.61    1.87   1
   5   0  -3    3.15    1.47   1
  -5   0   2    1.18    1.68   1
   5   0  -2    0.90    1.78   1
  -5   0   1    1.21    1.39   1
   5   0  -1    2.66    1.26   1
   5   0   8    0.22    1.18   1
   5   0   8   -0.74    1.28   1
   5   0   9    1.21    1.63   1
  -5   0  -9    1.12    1.64   1
   5   0  10    5.48    1.86   1
  -5   0 -10    2.43    1.91   1
   5   0  11    3.81    1.90   1
  -5   0 -11    1.17    1.19   1
   5   0  12    1.04    2.07   1
  -5   0 -12    0.85    2.19   1
   5   0  13    1.60    1.35   1
  -5   0 -13    5.23    2.47   1
   5   0  14    2.09    0.96   1
  -5   0 -14    1.77    1.64   1
   5   0  15    1.98    2.30   1
  -5   0 -15    1.74    2.41   1
   5   0  16    1.37    2.54   1
  -5   0 -16    4.77    2.96   1
   5   0  17    2.15    2.57   1
  -5   0 -17    3.77    3.10   1
   5   0  18    3.56    3.96   1
  -5   0 -18    8.44    4.19   1
   5   0  19    2.43    4.32   1
  -5   0 -19   -3.80    3.29   1
   5   0  20    6.93    3.80   1
  -5   0 -20    1.27    3.49   1
   5   0  21    4.73    4.02   1
  -5   0 -21    2.16    3.61   1
   5   0  22   -1.95    3.00   1
  -5   0 -22    5.29    3.40   1
   5   0  23    1.12    2.98   1
  -5   0 -23    1.05    3.49   1
   5   0  24    4.98    2.00   1
  -5   0 -24    4.70    3.84   1
   5   0  25   -1.17    4.15   1
  -5   0 -25    2.75    3.79   1
   5   0  26   -1.15    4.62   1
  -5   0 -26    2.75    3.86   1
   5   0  27   -2.23    3.29   1
  -5   0 -27    3.84    3.95   1
   5   0  28    5.32    2.15   1
  -5   0 -28    6.25    4.14   1
   5   0  29    2.84    3.30   1
  -5   0 -29   -9.47    4.91   1
   5   0  30    4.81    3.89   1
  -5   0 -30    0.96    5.10   1
   5   0  31    5.16    3.79   1
   5   0  32   -0.24    3.70   1
  -5   0 -32   -6.01    5.10   1
   5   0  33   -1.64    3.61   1
   5   0  35    7.41    2.65   1
  -5   1  38    6.77    4.14   1
   5   1 -38   11.23    4.49   1
  -5   1  37    0.25    4.22   1
  -5  -1  37    5.23    4.51   1
   5   1 -37    5.60    4.25   1
  -5   1  36    4.06    7.61   1
   5   1 -36   -6.48    9.39   1
  -5   1  35    4.40    8.25   1
  -5  -1  35    9.21    5.04   1
   5  -1 -35   15.01    7.91   1
   5   1 -35   11.18    7.42   1
  -5   1  34   13.70    7.74   1
  -5  -1  34    8.99    6.03   1
   5  -1 -34    2.11    6.64   1
   5   1 -34    7.41    5.01   1
  -5   1  33   15.74    6.53   1
  -5  -1  33    7.00    3.28   1
   5  -1 -33   22.90    8.58   1
   5   1 -33   19.32    4.28   1
  -5   1  32    3.03    4.80   1
  -5  -1  32    6.01    4.65   1
   5  -1 -32    0.15    5.46   1
   5   1 -32    5.08    6.66   1
  -5   1  31    5.71    4.80   1
  -5  -1  31    9.59    3.65   1
   5  -1 -31   12.87    7.94   1
   5   1 -31   17.52    6.18   1
  -5   1  30   10.17    5.24   1
  -5  -1  30    4.00    4.00   1
   5  -1 -30    6.11    5.25   1
   5   1 -30    5.56    4.69   1
  -5   1  29   -0.02    6.47   1
  -5  -1  29    4.50    5.53   1
   5  -1 -29   26.72    7.58   1
   5   1 -29    0.28    6.45   1
  -5   1  28   14.19    6.33   1
  -5  -1  28   10.59    5.78   1
   5  -1 -28   11.19    3.71   1
   5   1 -28   -1.49    5.89   1
  -5   1  27    0.51    6.17   1
  -5  -1  27   13.47    6.00   1
   5  -1 -27   20.04    7.14   1
   5   1 -27    9.30    6.45   1
  -5   1  26   15.42    2.91   1
  -5  -1  26   27.24    4.11   1
   5  -1 -26   19.38    4.68   1
   5   1 -26   18.81    4.59   1
  -5   1  25   12.58    4.96   1
  -5  -1  25   -9.21    4.07   1
   5  -1 -25    0.74    5.64   1
   5   1 -25   12.21    5.16   1
  -5   1  24   19.77    3.55   1
  -5  -1  24   27.02    4.34   1
   5  -1 -24   15.67    3.44   1
   5   1 -24   29.56    4.71   1
  -5   1  23    9.01    4.18   1
  -5  -1  23   15.56    5.78   1
   5  -1 -23    3.87    4.28   1
   5   1 -23   -2.54    4.30   1
  -5   1  22   17.25    2.97   1
  -5  -1  22   14.36    3.61   1
   5  -1 -22   11.76    3.34   1
   5   1 -22   18.34    3.72   1
  -5   1  21    8.25    3.15   1
  -5  -1  21    0.84    5.98   1
   5  -1 -21    9.58    5.97   1
   5   1 -21   17.36    4.15   1
  -5   1  20    8.08    2.25   1
   5  -1 -20   17.17    3.49   1
  -5  -1  20   22.02    3.45   1
   5   1 -20   19.09    3.48   1
  -5   1  19    9.04    2.23   1
  -5  -1  19   10.31    5.70   1
   5  -1 -19    5.35    3.29   1
   5   1 -19   -6.90    4.30   1
  -5   1  18   35.64    4.08   1
   5  -1 -18   27.67    4.03   1
  -5  -1  18   18.52    3.40   1
   5   1 -18   33.59    4.37   1
  -5   1  17    3.19    4.23   1
  -5  -1  17   11.28    2.63   1
   5  -1 -17   11.22    2.79   1
   5   1 -17    7.23    2.18   1
  -5   1  16   25.86    3.22   1
   5  -1 -16   30.15    3.37   1
  -5  -1  16   31.26    3.46   1
   5   1 -16   26.65    2.93   1
  -5   1  15   64.74    5.05   1
   5  -1 -15   61.90    4.47   1
  -5  -1  15   64.25    4.71   1
   5   1 -15   73.19    4.71   1
  -5   1  14    9.87    1.69   1
   5  -1 -14    6.62    1.99   1
  -5  -1  14   12.43    4.48   1
   5   1 -14   11.59    4.55   1
  -5   1  13  157.53    5.02   1
   5  -1 -13  155.46    7.31   1
  -5  -1  13  139.67    5.66   1
   5   1 -13  133.80    6.67   1
  -5   1  12    3.88    2.30   1
   5  -1 -12    5.96    2.95   1
  -5  -1  12    0.72    3.74   1
   5   1 -12    2.32    2.35   1
  -5   1  11   15.13    2.46   1
   5  -1 -11    8.31    1.89   1
  -5  -1  11    9.41    1.99   1
   5   1 -11    8.64    1.82   1
  -5   1  10   11.83    2.10   1
   5  -1 -10   13.57    2.05   1
  -5  -1  10   14.55    2.05   1
   5   1 -10   16.25    2.07   1
  -5   1   9   29.13    2.89   1
   5  -1  -9   24.65    2.56   1
  -5  -1   9   20.12    1.81   1
   5   1  -9   23.44    2.72   1
  -5   1   8  262.00   10.73   1
   5  -1  -8  224.80    9.95   1
  -5  -1   8  208.85    9.33   1
   5   1  -8  233.62    8.01   1
  -5   1   7   21.37    2.42   1
   5  -1  -7   20.90    1.89   1
  -5  -1   7   12.92    1.47   1
   5   1  -7   26.30    2.15   1
  -5   1   6  311.75    8.44   1
   5  -1  -6  281.09    5.08   1
   5   1  -6  297.33   14.06   1
  -5   1   5  190.12    5.00   1
   5  -1  -5  175.18    8.53   1
  -5  -1   5  163.70    5.16   1
   5   1  -5  180.54    4.77   1
  -5   1   4   94.31    4.64   1
   5  -1  -4   87.05    3.64   1
  -5  -1   4   79.80    2.15   1
   5   1  -4   98.56    3.52   1
  -5   1   3   45.62    2.33   1
   5  -1  -3   51.88    2.85   1
  -5  -1   3   49.35    1.87   1
   5   1  -3   45.56    1.86   1
  -5   1   2   56.79    2.40   1
   5  -1  -2   53.71    2.27   1
  -5  -1   2   53.26    1.92   1
   5   1  -2   54.73    2.97   1
  -5   1   1    8.47    1.38   1
   5  -1  -1    7.36    1.29   1
   5  -1   0   34.62    2.52   1
   5  -1   1   15.73    1.94   1
   5  -1   1   14.37    1.55   1
   5  -1   2    0.65    2.00   1
   5  -1   2    2.18    0.86   1
   5  -1   3    2.41    1.61   1
   5  -1   3    2.65    1.97   1
   5  -1   4   19.99    1.54   1
   5  -1   4   24.65    1.60   1
   5  -1   5   12.31    1.74   1
   5  -1   5    8.73    1.36   1
   5  -1   6  103.76    3.29   1
   5  -1   6  114.89    3.07   1
   5  -1   7    7.22    2.85   1
   5  -1   7    4.60    1.08   1
   5  -1   8   85.83    3.08   1
   5  -1   8   82.97    3.14   1
   5  -1   9   13.47    2.02   1
   5  -1   9    7.07    1.52   1
  -5  -1  -9    7.02    0.75   1
   5   1  10   19.73    1.33   1
   5  -1  10   25.61    2.35   1
  -5  -1 -10   18.19    1.33   1
   5   1  11   13.23    1.34   1
   5  -1  11    6.03    1.23   1
  -5  -1 -11   14.08    1.48   1
  -5   1 -11   13.02    1.99   1
   5   1  12    1.79    2.11   1
   5  -1  12    0.31    2.55   1
  -5  -1 -12    1.99    1.41   1
  -5   1 -12    8.94    3.05   1
   5   1  13   36.65    2.34   1
   5  -1  13   32.11    2.35   1
  -5  -1 -13   34.02    2.15   1
  -5   1 -13   38.36    3.18   1
   5   1  14    0.62    2.41   1
   5  -1  14    4.69    3.14   1
  -5  -1 -14    5.87    1.89   1
  -5   1 -14    4.74    3.30   1
   5   1  15   29.53    2.29   1
   5  -1  15   14.27    2.42   1
  -5  -1 -15   20.13    1.98   1
  -5   1 -15   33.59    3.81   1
   5   1  16    3.36    3.28   1
   5  -1  16    0.49    3.84   1
  -5  -1 -16    3.42    2.15   1
  -5   1 -16    3.08    2.86   1
   5   1  17    8.24    1.70   1
   5  -1  17    8.12    2.07   1
  -5  -1 -17    8.30    1.44   1
  -5   1 -17    7.73    1.97   1
   5   1  18    6.92    3.04   1
   5  -1  18    4.36    3.81   1
  -5  -1 -18    1.24    3.05   1
  -5   1 -18    4.65    3.22   1
   5   1  19   19.49    3.99   1
   5  -1  19    7.39    4.07   1
  -5  -1 -19    4.55    1.61   1
  -5   1 -19    5.44    1.97   1
   5   1  20    2.89    3.45   1
   5  -1  20    2.82    4.18   1
  -5  -1 -20    0.00    3.00   1
  -5   1 -20    4.27    3.58   1
   5   1  21    4.25    3.12   1
   5  -1  21    1.98    4.19   1
  -5  -1 -21    7.83    3.59   1
  -5   1 -21    7.32    3.81   1
   5   1  22    7.90    4.30   1
   5  -1  22    8.70    3.98   1
  -5  -1 -22    5.30    3.19   1
  -5   1 -22    7.10    3.97   1
   5   1  23    6.89    2.35   1
   5  -1  23    5.58    3.53   1
  -5  -1 -23    2.41    3.49   1
  -5   1 -23    8.94    4.07   1
   5   1  24    3.47    4.92   1
   5  -1  24    2.91    3.47   1
  -5  -1 -24    7.38    3.15   1
  -5   1 -24    8.12    4.49   1
   5   1  25    3.20    5.50   1
   5  -1  25    0.64    3.62   1
  -5  -1 -25    2.67    3.54   1
  -5   1 -25    0.05    4.35   1
   5   1  26    5.09    5.44   1
   5  -1  26   -0.94    3.36   1
  -5  -1 -26    0.86    3.80   1
  -5   1 -26   -0.92    4.26   1
   5   1  27    1.94    4.63   1
   5  -1  27    0.42    3.77   1
  -5  -1 -27    0.87    3.37   1
  -5   1 -27    2.85    5.25   1
   5   1  28    1.02    3.99   1
   5  -1  28    0.98    4.35   1
  -5  -1 -28    3.13    3.36   1
  -5   1 -28    1.54    4.63   1
   5   1  29   -9.70    3.97   1
   5  -1  29    4.97    4.67   1
  -5  -1 -29    2.22    3.61   1
  -5   1 -29   -6.08    4.38   1
   5   1  30   -0.39    3.88   1
   5  -1  30    2.37    3.01   1
  -5  -1 -30   -2.69    4.20   1
  -5   1 -30    4.70    3.09   1
  -5  -1 -31    1.26    3.95   1
   5   1  32    4.87    4.41   1
   5  -1  32    2.26    2.44   1
   5   1  33    0.50    3.69   1
   5   1  34    1.74    3.10   1
  -5   1 -34    2.04    3.52   1
   5  -1  35   10.63    4.63   1
  -5  -2  37    3.95    5.00   1
   5  -2 -37   13.44    6.17   1
   5   2 -37   -1.87    4.84   1
  -5   2  35   13.19    4.85   1
  -5  -2  35   10.70    4.73   1
   5  -2 -35   17.15    4.98   1
   5   2 -35   11.90    5.83   1
  -5   2  34    6.24    6.06   1
  -5  -2  34   13.90    6.11   1
   5  -2 -34   13.19    8.39   1
   5   2 -34   20.86    7.18   1
  -5   2  33    9.71    5.13   1
  -5  -2  33    3.54    3.90   1
   5  -2 -33    4.30    9.56   1
   5   2 -33   12.15    4.99   1
  -5   2  32   12.72    6.50   1
  -5  -2  32    6.41    5.18   1
   5  -2 -32   25.13    7.16   1
   5   2 -32    9.59    5.13   1
  -5   2  31    4.67    6.07   1
  -5  -2  31    1.07    3.94   1
   5  -2 -31   25.51    9.86   1
   5   2 -31    0.02    4.85   1
  -5   2  30   10.57    4.36   1
  -5  -2  30    9.99    5.20   1
   5  -2 -30   18.24    7.26   1
   5   2 -30    8.75    5.14   1
  -5   2  29    8.71    5.81   1
   5  -2 -29   11.82    5.07   1
  -5  -2  29   11.56    3.50   1
   5   2 -29    6.11    6.28   1
  -5   2  28   16.34    5.98   1
   5  -2 -28    5.93    5.15   1
  -5  -2  28    9.26    6.16   1
   5   2 -28   41.26    8.20   1
  -5   2  27   24.78    4.13   1
  -5  -2  27   18.18    3.79   1
   5  -2 -27   15.56    4.27   1
   5   2 -27   19.49    4.81   1
  -5   2  26    8.68    4.73   1
   5  -2 -26   21.17    7.58   1
  -5  -2  26   17.42    6.14   1
   5   2 -26    8.97    5.36   1
  -5   2  25   53.86    5.39   1
  -5  -2  25   44.55    5.43   1
   5  -2 -25   53.37    6.35   1
   5   2 -25   52.55    5.77   1
  -5   2  24    7.23    7.84   1
   5  -2 -24    4.93    5.09   1
  -5  -2  24    8.69    5.78   1
   5   2 -24   -1.34    5.80   1
  -5   2  23  143.04    7.18   1
   5  -2 -23  131.27    8.67   1
  -5  -2  23  140.04    8.66   1
   5   2 -23  158.32   10.12   1
  -5   2  22   -4.81    5.42   1
   5  -2 -22   10.21    3.22   1
  -5  -2  22   13.85    6.97   1
   5   2 -22    1.12    6.49   1
  -5   2  21  178.00    7.06   1
   5  -2 -21  188.60    7.56   1
  -5  -2  21  171.41    8.01   1
   5   2 -21  180.88    8.22   1
  -5   2  20   15.59    6.82   1
   5  -2 -20    3.16    4.29   1
  -5  -2  20    5.42    5.66   1
   5   2 -20   11.53    4.92   1
  -5   2  19  153.39    6.15   1
   5  -2 -19  142.21    6.20   1
  -5  -2  19  153.45    8.09   1
   5   2 -19  157.66    6.28   1
  -5   2  18    3.37    6.88   1
   5  -2 -18    3.86    6.09   1
  -5  -2  18    7.90    4.47   1
   5   2 -18    1.27    5.96   1
  -5   2  17   66.75    4.65   1
   5  -2 -17   64.58    6.24   1
  -5  -2  17   77.46    6.02   1
   5   2 -17   71.63    5.31   1
  -5   2  16   47.18    6.72   1
   5  -2 -16   15.28    2.81   1
  -5  -2  16   15.44    2.77   1
   5   2 -16   39.42    4.97   1
  -5   2  15   73.27    5.99   1
   5  -2 -15   74.32    4.51   1
  -5  -2  15   71.25    4.42   1
   5   2 -15   76.25    5.31   1
  -5   2  14    4.02    5.77   1
   5  -2 -14    4.31    4.69   1
  -5  -2  14    0.50    4.55   1
   5   2 -14    2.80    4.94   1
  -5   2  13  100.31    5.72   1
   5  -2 -13  107.81    5.32   1
  -5  -2  13  109.33    5.08   1
   5   2 -13   87.09    4.17   1
  -5   2  12   16.48    3.21   1
   5  -2 -12    8.86    2.45   1
  -5  -2  12   17.78    3.08   1
   5   2 -12   21.86    3.38   1
  -5   2  11  172.84    8.59   1
   5  -2 -11  173.12    6.23   1
  -5  -2  11  178.92    6.20   1
   5   2 -11  163.00    5.92   1
  -5   2  10    9.12    2.55   1
   5  -2 -10   13.74    2.60   1
  -5  -2  10    8.76    2.11   1
   5   2 -10   11.03    2.70   1
  -5   2   9   93.76    6.46   1
   5  -2  -9   88.05    4.03   1
  -5  -2   9   68.15    4.33   1
   5   2  -9   85.46    5.77   1
  -5   2   8  246.05    6.76   1
   5  -2  -8  230.73    8.37   1
  -5  -2   8  247.66    5.40   1
   5   2  -8  250.24    8.22   1
  -5   2   7    8.74    4.52   1
   5  -2  -7    9.80    4.00   1
  -5  -2   7    5.17    3.50   1
   5   2  -7    8.15    2.40   1
  -5   2   6   19.15    3.17   1
   5  -2  -6   20.74    3.00   1
  -5  -2   6   22.31    2.10   1
   5   2  -6   25.59    3.08   1
  -5   2   5  121.26    6.19   1
   5  -2  -5  104.95    4.14   1
  -5  -2   5  101.65    3.67   1
   5   2  -5  107.02    5.92   1
  -5   2   4   17.98    2.93   1
   5  -2  -4   21.00    2.86   1
  -5  -2   4   12.46    1.87   1
   5   2  -4   14.70    2.06   1
  -5   2   3  180.47    5.07   1
   5  -2  -3  171.94    4.68   1
  -5  -2   3  174.84    5.60   1
  -5   2   2   33.69    2.96   1
  -5  -2   2   25.37    1.98   1
   5  -2  -2   19.35    3.25   1
  -5  -2   2   27.34    1.89   1
  -5   2   1   59.65    3.44   1
  -5  -2   1   56.93    2.80   1
   5  -2  -1   58.67    3.85   1
  -5  -2   1   66.29    2.94   1
  -5  -2   0   18.12    2.24   1
   5  -2   0   11.18    2.24   1
  -5  -2   0   14.02    1.84   1
   5  -2   0   11.67    2.33   1
  -5  -2  -1   94.41    3.07   1
   5  -2   1   91.13    5.14   1
  -5  -2  -1   95.08    4.56   1
   5  -2   1   91.41    3.93   1
   5  -2   2    9.24    2.54   1
  -5  -2  -2    7.44    1.26   1
  -5  -2  -2    2.55    1.31   1
   5  -2   2    8.50    2.09   1
   5  -2   3  146.29    5.92   1
  -5  -2  -3  140.86    3.72   1
  -5  -2  -3  159.25    5.93   1
   5  -2   3  150.32    8.29   1
   5  -2   4   12.67    2.51   1
  -5  -2  -4   11.07    1.48   1
  -5  -2  -4   11.22    1.56   1
   5  -2   4   11.93    2.77   1
   5  -2   5   64.32    5.02   1
  -5  -2  -5   62.98    2.19   1
   5  -2   5   70.67    4.92   1
  -5  -2  -5   72.00    2.77   1
   5  -2   6   11.27    3.82   1
  -5  -2  -6    2.44    2.06   1
   5  -2   6    4.28    3.32   1
  -5  -2  -6    1.11    2.68   1
   5  -2   7   25.76    3.07   1
  -5  -2  -7   25.67    1.94   1
   5  -2   7   22.48    2.87   1
  -5  -2  -7   28.69    2.18   1
   5  -2   8   10.53    2.23   1
  -5  -2  -8   10.37    1.26   1
   5  -2   8   25.61    3.58   1
  -5  -2  -8   12.23    1.42   1
   5  -2   9   34.71    3.58   1
  -5  -2  -9   34.29    2.06   1
   5  -2   9   34.84    3.50   1
   5  -2  10   41.13    3.83   1
   5   2  10   28.37    1.68   1
  -5  -2 -10   38.48    2.07   1
   5  -2  10   33.54    3.28   1
   5   2  11   27.39    2.26   1
   5  -2  11   28.68    3.17   1
  -5  -2 -11   31.29    2.45   1
   5  -2  11   36.90    3.69   1
   5  -2  12   36.25    3.61   1
   5   2  12   36.81    2.67   1
  -5  -2 -12   36.96    2.27   1
   5  -2  12   36.41    3.83   1
   5  -2  13   21.28    3.31   1
   5   2  13   18.18    1.91   1
  -5  -2 -13   23.61    2.23   1
   5  -2  13   19.76    3.19   1
   5   2  14    9.59    1.96   1
  -5  -2 -14   10.41    1.53   1
   5  -2  14   17.97    3.22   1
   5   2  15    7.07    2.05   1
  -5  -2 -15    3.78    1.46   1
   5  -2  15    3.92    4.04   1
  -5   2 -15    6.42    4.23   1
   5   2  16   10.72    1.64   1
  -5  -2 -16   10.80    1.97   1
   5  -2  16   12.64    3.08   1
  -5   2 -16   16.41    3.42   1
   5   2  17    2.56    1.38   1
  -5  -2 -17    6.37    2.70   1
   5  -2  17    4.92    4.43   1
  -5   2 -17    6.92    4.01   1
   5   2  18    2.86    2.99   1
  -5  -2 -18    0.99    2.80   1
   5  -2  18    9.59    4.09   1
  -5   2 -18    5.46    3.14   1
   5   2  19   15.37    2.72   1
  -5  -2 -19   21.63    2.95   1
   5  -2  19   19.61    3.34   1
  -5   2 -19   22.50    3.62   1
   5   2  20    5.96    2.79   1
   5  -2  20    6.00    2.69   1
  -5  -2 -20    6.82    3.05   1
  -5   2 -20   -2.60    4.77   1
   5   2  21   10.73    2.50   1
   5  -2  21   15.49    4.86   1
  -5  -2 -21   20.85    3.14   1
  -5   2 -21   26.65    5.98   1
   5   2  22   13.05    3.62   1
   5  -2  22    7.90    3.14   1
  -5  -2 -22    8.80    2.12   1
  -5   2 -22   10.45    3.56   1
   5   2  23    4.62    3.15   1
   5  -2  23    3.26    4.25   1
  -5  -2 -23    1.26    3.94   1
  -5   2 -23    3.50    5.60   1
   5   2  24   11.18    2.73   1
   5  -2  24   15.45    4.57   1
  -5  -2 -24    7.62    2.80   1
  -5   2 -24    4.66    5.49   1
   5   2  25    4.64    4.12   1
   5  -2  25   10.32    5.12   1
  -5  -2 -25    6.82    3.12   1
  -5   2 -25    9.73    5.94   1
   5   2  26    2.38    3.84   1
   5  -2  26    8.15    3.40   1
  -5  -2 -26    9.43    3.08   1
  -5   2 -26   10.54    3.48   1
   5   2  27    5.27    3.49   1
   5  -2  27    9.61    5.68   1
  -5  -2 -27    3.75    3.56   1
  -5   2 -27    3.39    4.72   1
   5   2  28    5.23    3.91   1
   5  -2  28    1.05    4.88   1
  -5  -2 -28    1.94    3.14   1
  -5   2 -28    7.58    3.29   1
   5   2  29    5.51    3.93   1
   5  -2  29    4.38    3.86   1
  -5  -2 -29   -2.37    3.30   1
  -5   2 -29    3.19    4.08   1
   5   2  30   -2.04    4.68   1
  -5   2 -30    1.94    3.96   1
   5   2  31    0.52    4.45   1
  -5   2 -31    1.22    4.07   1
   5   2  32    2.40    4.11   1
  -5   2 -32   14.70    6.27   1
  -5   2 -33   -1.85    5.07   1
   5  -3 -34   -1.57    4.80   1
  -5  -3  33   17.87    4.75   1
  -5   3  32    8.31    6.92   1
   5  -3 -32    5.87    7.76   1
   5   3 -32    3.78    6.39   1
  -5   3  31   19.79    5.37   1
  -5  -3  31   10.10    4.64   1
   5  -3 -31   10.99    7.34   1
   5   3 -31   59.58    8.13   1
  -5   3  30   -0.12    4.79   1
  -5  -3  30    6.16    4.98   1
   5  -3 -30    9.11    5.24   1
   5   3 -30   58.29    6.32   1
  -5   3  29    6.57    5.37   1
   5  -3 -29   17.67    8.54   1
  -5  -3  29    6.29    7.01   1
   5   3 -29   17.89    8.28   1
  -5   3  28    7.65    6.85   1
   5  -3 -28   19.05    5.53   1
  -5  -3  28    8.83    4.18   1
   5   3 -28   14.32    5.29   1
  -5   3  27    2.24    6.54   1
   5  -3 -27   -0.17    4.69   1
  -5  -3  27   -1.12    5.54   1
   5   3 -27    5.80    4.78   1
  -5   3  26   25.38    4.34   1
   5  -3 -26   23.92    5.15   1
  -5  -3  26   15.21    3.72   1
   5   3 -26   42.91    6.19   1
  -5   3  25   -1.06    3.95   1
   5  -3 -25    6.64    4.34   1
  -5  -3  25    1.31    4.49   1
   5   3 -25    1.88    5.44   1
  -5   3  24   54.81    6.10   1
   5  -3 -24   38.21    6.19   1
  -5  -3  24   51.66    5.62   1
   5   3 -24   51.24    6.10   1
  -5   3  23    9.61    5.93   1
   5  -3 -23   25.38    6.67   1
  -5  -3  23   13.97    6.42   1
   5   3 -23   17.20    7.82   1
  -5   3  22   59.81    6.00   1
   5  -3 -22   63.46    6.87   1
  -5  -3  22   67.14    6.49   1
   5   3 -22   67.81    7.81   1
  -5   3  21   16.33    5.80   1
   5  -3 -21    9.31    5.60   1
  -5  -3  21   12.56    2.95   1
   5   3 -21   24.61    8.53   1
  -5   3  20   72.75    6.31   1
   5  -3 -20   82.63    6.55   1
  -5  -3  20   74.21    6.29   1
   5   3 -20   73.54    6.53   1
  -5   3  19   19.37    3.57   1
   5  -3 -19   31.34    5.51   1
  -5  -3  19   24.03    4.22   1
   5   3 -19   32.12    5.13   1
  -5   3  18   92.61    7.56   1
   5  -3 -18   93.52    5.84   1
  -5  -3  18  103.96    7.08   1
   5   3 -18   77.72    6.73   1
  -5   3  17   28.00    3.89   1
   5  -3 -17   16.85    3.43   1
  -5  -3  17   41.48    4.79   1
   5   3 -17   35.22    4.75   1
  -5   3  16   99.01    7.23   1
   5  -3 -16   76.25    7.44   1
  -5  -3  16  121.90    7.10   1
   5   3 -16   94.35    6.52   1
  -5   3  15   23.31    4.52   1
   5  -3 -15   21.04    4.12   1
  -5  -3  15   32.12    4.34   1
   5   3 -15   17.53    3.92   1
   5  -3 -14   73.70    5.89   1
  -5  -3  14   87.30    5.09   1
   5   3 -14   69.17    5.01   1
  -5   3  13   16.22    7.32   1
   5  -3 -13   10.22    3.13   1
  -5  -3  13   11.37    2.41   1
   5   3 -13   11.69    3.10   1
  -5   3  12   95.68    6.37   1
   5  -3 -12   79.94    6.00   1
  -5  -3  12   89.14    5.27   1
   5   3 -12   88.84    6.44   1
  -5   3  11   10.71    6.17   1
   5  -3 -11    3.08    5.93   1
  -5  -3  11    5.44    2.15   1
   5   3 -11   -9.06    4.25   1
  -5   3  10   99.86    6.67   1
   5  -3 -10   96.48    6.43   1
  -5  -3  10   90.94    4.88   1
   5   3 -10  103.91    5.66   1
  -5   3   9   54.94    5.86   1
   5  -3  -9   41.77    5.20   1
  -5  -3   9   49.69    4.72   1
   5   3  -9   42.17    4.81   1
  -5   3   8  377.79   16.43   1
   5  -3  -8  360.84   12.09   1
  -5  -3   8  377.39    7.69   1
   5   3  -8  346.09   10.42   1
   5  -3  -7    5.64    3.05   1
  -5  -3   7    4.79    4.17   1
   5   3  -7    7.02    6.53   1
  -5  -3   6  437.29    9.10   1
  -5   3   6  398.14   13.42   1
   5  -3  -6  412.45   17.13   1
  -5  -3   6  408.09   15.80   1
  -5   3   5   93.62    5.62   1
  -5  -3   5   78.16    4.39   1
   5  -3  -5   83.31    5.15   1
  -5  -3   5   80.71    5.31   1
  -5  -3   4  160.80    6.04   1
  -5   3   4  158.50    5.94   1
   5  -3  -4  175.88    6.22   1
  -5  -3   4  150.85    6.89   1
  -5   3   3   62.08    5.68   1
  -5  -3   3   61.32    4.33   1
   5  -3  -3   51.06    4.89   1
  -5  -3   3   45.46    3.72   1
  -5  -3   2  248.04    7.20   1
   5  -3  -2  238.16    7.91   1
  -5  -3   2  245.37   12.55   1
   5  -3  -2  250.99   13.26   1
  -5  -3   1   42.21    3.35   1
   5  -3  -1   26.04    3.74   1
  -5  -3   1   33.67    3.19   1
   5  -3  -1   40.87    5.36   1
  -5  -3   0  271.01    6.42   1
   5  -3   0  306.60   10.72   1
  -5  -3   0  297.21   12.09   1
   5  -3   0  320.65    8.84   1
  -5  -3  -1   17.53    3.98   1
   5  -3   1   14.95    3.48   1
  -5  -3  -1   12.81    2.25   1
   5  -3   1   19.34    5.98   1
   5  -3   2  187.29    5.92   1
  -5  -3  -2  166.04    6.75   1
  -5  -3  -2  181.79    8.63   1
   5  -3   2  167.56    6.47   1
   5  -3   3   16.26    3.32   1
  -5  -3  -3   13.80    2.45   1
  -5  -3  -3   12.94    2.49   1
   5  -3   3    9.06    2.76   1
   5  -3   4  112.69    5.26   1
  -5  -3  -4  107.33    3.30   1
  -5  -3  -4   98.09    5.31   1
   5  -3   4   98.63    5.46   1
   5  -3   5   21.76    3.77   1
  -5  -3  -5   15.96    2.08   1
   5  -3   5   15.78    5.48   1
  -5  -3  -5   18.30    2.92   1
   5  -3   6   86.83    5.73   1
  -5  -3  -6   75.61    3.72   1
   5  -3   6   84.37    5.62   1
  -5  -3  -6   86.88    4.24   1
   5  -3   7   25.43    4.13   1
  -5  -3  -7   22.87    2.46   1
   5  -3   7   18.00    4.08   1
  -5  -3  -7   20.80    2.30   1
   5  -3   8   59.16    5.47   1
  -5  -3  -8   52.75    3.18   1
   5  -3   8   56.26    5.43   1
  -5  -3  -8   45.91    3.54   1
   5  -3   9   46.32    4.92   1
  -5  -3  -9   46.81    3.10   1
   5  -3   9   36.93    4.38   1
  -5  -3  -9   45.97    3.62   1
   5  -3  10   36.29    4.22   1
  -5  -3 -10   36.75    2.80   1
   5  -3  10   30.68    4.13   1
  -5  -3 -10   34.66    3.26   1
   5  -3  11   47.91    5.53   1
  -5  -3 -11   41.55    2.61   1
   5  -3  11   49.56    4.87   1
  -5  -3 -11   50.31    3.40   1
   5  -3  12   28.90    3.76   1
  -5  -3 -12   29.00    3.25   1
   5  -3  12   19.81    3.52   1
   5  -3  13   54.19    5.51   1
  -5  -3 -13   47.64    3.55   1
   5  -3  13   48.17    5.15   1
   5  -3  14   29.05    3.97   1
   5   3  14   24.06    2.92   1
  -5  -3 -14   31.03    2.57   1
   5  -3  14   26.10    3.56   1
   5  -3  15   12.06    2.71   1
   5   3  15   23.79    2.85   1
  -5  -3 -15   21.02    2.56   1
   5  -3  15   17.24    5.33   1
   5  -3  16   18.77    3.41   1
   5   3  16   17.41    2.20   1
  -5  -3 -16   17.20    2.48   1
   5  -3  16   22.19    4.17   1
   5   3  17   23.89    2.90   1
   5  -3  17   20.12    3.34   1
  -5  -3 -17   22.75    2.50   1
   5  -3  17   15.56    3.25   1
   5  -3  18    1.07    4.67   1
   5   3  18    2.80    3.82   1
  -5  -3 -18    4.42    3.90   1
   5  -3  18    8.50    5.19   1
   5  -3  19   29.43    3.72   1
   5   3  19   19.29    2.70   1
  -5  -3 -19   19.87    2.64   1
   5  -3  19   33.36    5.05   1
   5  -3  20    6.80    3.46   1
   5   3  20    3.97    3.66   1
  -5  -3 -20    3.27    2.50   1
   5  -3  20    6.05    2.75   1
   5  -3  21    7.61    3.20   1
   5   3  21    3.90    2.24   1
  -5  -3 -21    6.08    2.06   1
   5  -3  21   11.53    4.61   1
   5   3  22    3.22    4.50   1
  -5  -3 -22    2.09    3.44   1
   5  -3  22    6.69    4.52   1
   5   3  23   12.90    3.97   1
  -5  -3 -23    1.93    3.41   1
   5  -3  23    6.99    3.19   1
   5   3  24    2.87    3.82   1
  -5  -3 -24    0.25    3.68   1
   5  -3  24   10.16    4.53   1
  -5   3 -24    8.77    3.89   1
   5   3  25    5.03    3.63   1
   5  -3  25    0.83    4.38   1
  -5  -3 -25    6.28    4.14   1
   5   3  26   -4.53    3.82   1
  -5  -3 -26   -3.73    3.91   1
   5   3  27    4.25    5.03   1
  -5  -3 -27   -4.87    3.88   1
  -5   3 -27   16.47    7.92   1
   5   3  28   -1.30    4.99   1
  -5   3 -28    1.26    7.49   1
   5   3  29    4.65    3.35   1
  -5   3 -29    0.05    6.15   1
   5   3  30    5.36    4.26   1
  -5   3 -30   -5.13    8.60   1
  -5   3 -31    3.11    5.45   1
  -5   3 -32   12.96    5.76   1
  -5   4  30    6.46    6.17   1
   5   4 -30    5.10    6.04   1
   5  -4 -29   18.11    4.20   1
  -5  -4  29    7.68    6.01   1
   5   4 -29   15.11    5.98   1
   5  -4 -28   11.34    5.92   1
   5   4 -28    9.51    5.96   1
  -5   4  27   11.54    4.13   1
   5  -4 -27   16.65    6.16   1
  -5   4  26    6.87    5.35   1
   5  -4 -26    9.39    8.07   1
  -5  -4  26    6.34    4.78   1
   5   4 -26   10.99    7.80   1
  -5   4  25   21.99    5.71   1
   5  -4 -25   29.03    5.46   1
  -5  -4  25   22.50    6.70   1
   5   4 -25   15.18    6.01   1
  -5   4  24   12.49    7.27   1
   5  -4 -24    1.15    4.96   1
  -5  -4  24    4.20    5.32   1
   5   4 -24    0.68    5.78   1
  -5   4  23   28.22    5.16   1
   5  -4 -23   57.17    8.08   1
  -5  -4  23   28.49    5.00   1
   5   4 -23   27.70    6.18   1
  -5   4  22   16.23    7.30   1
   5  -4 -22   13.35    7.91   1
  -5  -4  22   14.44    5.80   1
   5   4 -22   17.53    5.32   1
  -5   4  21   80.37    7.70   1
   5  -4 -21  102.98    9.61   1
  -5  -4  21   69.02    6.46   1
   5   4 -21   88.45    7.91   1
  -5   4  20   31.64    7.19   1
   5  -4 -20   21.84    4.12   1
  -5  -4  20   13.65    4.96   1
   5   4 -20   42.19    6.31   1
  -5   4  19  116.12    8.37   1
   5  -4 -19  159.00    9.23   1
  -5  -4  19  118.74    8.98   1
   5   4 -19  121.50   10.10   1
  -5   4  18   11.00    8.53   1
   5  -4 -18   14.08    6.82   1
  -5  -4  18   16.53    3.66   1
   5   4 -18   15.39    7.92   1
  -5   4  17  150.09   10.14   1
   5  -4 -17  166.95    8.45   1
  -5  -4  17  162.45    7.65   1
   5   4 -17  173.82    9.07   1
  -5   4  16   17.12    7.39   1
   5  -4 -16   19.36   10.03   1
  -5  -4  16    1.18    4.37   1
   5   4 -16    4.86    4.98   1
  -5   4  15  185.22   10.20   1
   5  -4 -15  173.09    9.70   1
  -5  -4  15  174.73    8.44   1
   5   4 -15  146.39    9.93   1
  -5   4  14   13.51    6.50   1
   5  -4 -14   13.64    9.88   1
  -5  -4  14   14.01    8.28   1
   5   4 -14   10.01    8.00   1
  -5   4  13  116.50   10.09   1
   5  -4 -13  114.96    7.28   1
  -5  -4  13  106.03    5.92   1
   5   4 -13  110.90    8.41   1
  -5   4  12   14.92    7.86   1
   5  -4 -12   19.26    5.49   1
  -5  -4  12   14.92    4.83   1
   5   4 -12   17.85    4.26   1
   5  -4 -11   95.69    7.07   1
  -5  -4  11  102.99    6.87   1
  -5  -4  10   31.84    3.94   1
  -5   4  10   24.16    4.44   1
   5  -4 -10   35.06    5.60   1
  -5  -4  10   29.54    4.53   1
  -5   4   9   61.08    6.73   1
  -5  -4   9   53.07    6.11   1
   5  -4  -9   65.21    7.00   1
  -5  -4   9   50.96    4.76   1
  -5  -4   8   60.99    5.38   1
   5  -4  -8   48.22    8.69   1
  -5  -4   8   65.23    5.18   1
  -5  -4   7   21.04    3.08   1
  -5   4   7   11.54    5.49   1
   5  -4  -7   28.89    5.85   1
  -5  -4   7   16.26    3.07   1
  -5   4   6    9.36    5.91   1
  -5  -4   6    4.84    4.16   1
   5  -4  -6   -7.92    8.39   1
  -5  -4   6    5.44    3.19   1
  -5  -4   5   96.00    6.91   1
   5  -4  -5   78.65    6.90   1
  -5  -4   5   89.99    6.49   1
  -5  -4   4   19.41    6.56   1
   5  -4  -4   19.68    8.03   1
  -5  -4   4   10.05    5.55   1
   5  -4  -4   13.72    8.63   1
  -5  -4   3  196.92    6.43   1
   5  -4  -3  167.80   10.91   1
  -5  -4   3  193.56    6.45   1
  -5  -4   2   20.50    6.56   1
   5  -4  -2    8.17    7.48   1
  -5  -4   2    4.71    5.39   1
  -5  -4   1  155.26    8.63   1
   5  -4  -1  141.58    9.90   1
  -5  -4   1  143.41    5.68   1
   5  -4  -1  157.24    9.70   1
  -5  -4   0    9.82    6.46   1
   5  -4   0    4.72    7.74   1
  -5  -4   0    3.92    2.32   1
   5  -4   0   13.78    4.55   1
  -5  -4  -1  112.14    6.55   1
   5  -4   1  111.17    7.99   1
  -5  -4  -1  114.42    6.89   1
   5  -4   1  129.96    8.68   1
   5  -4   2   17.37    5.12   1
  -5  -4  -2   19.97    3.92   1
  -5  -4  -2   16.53    3.45   1
   5  -4   2   22.07    4.10   1
   5  -4   3  101.02    9.25   1
  -5  -4  -3   88.76    5.35   1
  -5  -4  -3   80.49    6.06   1
   5  -4   3   80.47    7.41   1
   5  -4   4   37.06    5.76   1
  -5  -4  -4   39.91    4.48   1
   5  -4   4   31.22    4.33   1
  -5  -4  -4   34.41    3.87   1
   5  -4   5   27.46    8.57   1
  -5  -4  -5   43.00    4.54   1
   5  -4   5   30.72    4.72   1
  -5  -4  -5   38.54    3.67   1
   5  -4   6   27.75    5.53   1
  -5  -4  -6   32.79    4.15   1
   5  -4   6   27.62    4.28   1
  -5  -4  -6   33.52    4.17   1
   5  -4   7   19.50    5.63   1
  -5  -4  -7   19.88    4.74   1
   5  -4   7   16.23    3.97   1
  -5  -4  -7   19.75    3.33   1
   5  -4   8   14.24    5.39   1
  -5  -4  -8   10.57    2.52   1
   5  -4   8   10.39    3.54   1
  -5  -4  -8   14.56    2.69   1
   5  -4   9   17.21    7.62   1
  -5  -4  -9   24.58    3.44   1
   5  -4   9    8.65    5.32   1
  -5  -4  -9   16.08    2.98   1
   5  -4  10    7.58    5.51   1
  -5  -4 -10   10.56    2.40   1
   5  -4  10   12.50    3.96   1
  -5  -4 -10    8.05    2.17   1
   5  -4  11   20.95    5.22   1
  -5  -4 -11   20.12    2.72   1
   5  -4  11   20.58    4.82   1
  -5  -4 -11   22.61    3.13   1
   5  -4  12    5.54    7.17   1
  -5  -4 -12    3.00    3.76   1
   5  -4  12    4.59    3.75   1
  -5  -4 -12    5.23    2.12   1
   5  -4  13   14.19    4.54   1
  -5  -4 -13   24.79    3.12   1
   5  -4  13   19.38    3.35   1
  -5  -4 -13   20.31    3.80   1
   5  -4  14   10.72    7.79   1
  -5  -4 -14   11.02    3.34   1
   5  -4  14    4.05    3.70   1
  -5  -4 -14    7.49    3.46   1
   5  -4  15    9.60    5.12   1
  -5  -4 -15   16.65    2.39   1
   5  -4  15   18.85    5.12   1
  -5  -4 -15   19.69    3.39   1
   5  -4  16   21.75    6.18   1
  -5  -4 -16    8.72    3.32   1
   5  -4  16   10.14    5.00   1
  -5  -4 -16   10.75    3.47   1
   5  -4  17   11.98    4.22   1
  -5  -4 -17    7.58    2.38   1
   5  -4  17   10.44    4.95   1
   5  -4  18   11.70    5.57   1
  -5  -4 -18    1.16    3.52   1
   5  -4  18    8.37    4.98   1
   5  -4  19   37.50    5.11   1
  -5  -4 -19   17.61    3.19   1
   5  -4  19   13.34    3.50   1
   5   4  20    9.12    2.54   1
   5  -4  20   11.17    4.19   1
  -5  -4 -20    8.45    3.82   1
   5  -4  20    6.73    3.41   1
   5  -4  21    8.70    5.10   1
   5   4  21   11.50    2.83   1
  -5  -4 -21    8.63    2.68   1
   5  -4  21    5.11    3.62   1
   5  -4  22    5.47    4.97   1
   5   4  22   10.30    4.40   1
  -5  -4 -22    3.78    4.08   1
   5  -4  22    8.31    4.47   1
   5  -4  23    6.17    3.70   1
   5   4  23    0.92    3.90   1
  -5  -4 -23   -6.37    4.32   1
   5  -4  23    4.21    3.98   1
   5   4  24    6.22    3.01   1
   5  -4  24   16.97    3.80   1
   5  -4  24    4.30    3.95   1
   5   4  25    4.55    3.00   1
   5  -4  25   -6.14    4.97   1
   5  -4  25   -2.39    4.24   1
   5  -4  26   -2.22    4.26   1
   5   4  26    3.89    4.26   1
   5  -4  26    5.26    3.95   1
   5  -4  27    6.26    3.27   1
  -5   5  23    3.36    4.91   1
   5  -5 -23    4.55    5.36   1
  -5   5  22   11.76    4.85   1
   5  -5 -22   11.12    6.49   1
  -5  -5  22   14.93    5.09   1
   5   5 -22   19.04    5.78   1
  -5   5  21    4.85    6.41   1
   5  -5 -21    2.41    6.32   1
   5   5 -21    6.10    7.78   1
  -5   5  20   23.28    4.89   1
   5  -5 -20   24.91    5.64   1
  -5  -5  20   21.29    6.21   1
   5   5 -20    7.14    7.00   1
  -5   5  19   17.09    7.23   1
   5  -5 -19    9.40    5.20   1
  -5  -5  19    2.11    4.36   1
  -5   5  18   13.83    4.85   1
   5  -5 -18   17.31    6.29   1
  -5  -5  18   34.97    5.99   1
  -5  -5  17    9.40    5.92   1
  -5   5  17   13.44    4.47   1
   5  -5 -17   15.36    7.11   1
  -5  -5  17    8.78    4.44   1
  -5   5  16   30.34    4.85   1
  -5  -5  16   47.43    6.49   1
   5  -5 -16   20.83    6.93   1
  -5  -5  16   20.90    4.17   1
  -5  -5  15   11.82    5.60   1
  -5   5  15    7.78    6.22   1
   5  -5 -15   12.29    7.44   1
  -5  -5  15    3.79    4.12   1
  -5   5  14   36.88    4.98   1
  -5  -5  14   31.75    4.21   1
   5  -5 -14   27.76    6.49   1
  -5   5  13    6.23    4.79   1
  -5  -5  13    9.86    4.36   1
   5  -5 -13    9.51    7.65   1
  -5  -5  13   10.02    5.81   1
  -5   5  12   23.86    5.96   1
  -5  -5  12   49.81    6.06   1
   5  -5 -12   63.42    8.00   1
  -5  -5  12   54.23    5.65   1
  -5   5  11    5.33    5.22   1
  -5  -5  11    9.64    5.39   1
   5  -5 -11    1.67    9.69   1
  -5  -5  11    3.95    6.51   1
  -5   5  10   72.07    6.71   1
  -5  -5  10   60.61    7.55   1
   5  -5 -10   58.39    7.86   1
  -5  -5  10   49.48    5.57   1
  -5  -5   9    2.67    6.84   1
   5  -5  -9    6.23    7.47   1
  -5  -5   9    4.71    6.92   1
  -5  -5   8   83.12    8.13   1
   5  -5  -8   78.95    8.26   1
  -5  -5   8   88.67    6.17   1
  -5  -5   7    9.55   10.78   1
   5  -5  -7   25.51    7.65   1
  -5  -5   7   12.20    6.47   1
   5  -5  -7    9.31    5.96   1
  -5  -5   6  161.81   16.19   1
   5  -5  -6  150.29   12.12   1
  -5  -5   6  112.50    7.97   1
   5  -5  -6  129.46    8.61   1
  -5  -5   5   17.35    8.34   1
   5  -5  -5   22.14   12.17   1
  -5  -5   5   12.39    4.15   1
   5  -5  -5    0.21    7.76   1
  -5  -5   4  103.55   11.38   1
   5  -5  -4  102.42   10.15   1
  -5  -5   4  120.25    8.07   1
   5  -5  -4   94.93    8.21   1
  -5  -5   3    9.82    5.48   1
   5  -5  -3   14.77   12.12   1
  -5  -5   3   11.81    5.23   1
   5  -5  -3    4.58    7.76   1
  -5  -5   2   75.16    7.33   1
  -5  -5   2   81.61    6.23   1
   5  -5  -2   70.08    7.99   1
  -5  -5   1   12.26    4.86   1
   5  -5  -1   19.47    5.68   1
  -5  -5   1   13.38    2.95   1
   5  -5  -1    8.07    7.84   1
   5  -5   0   54.67   10.29   1
  -5  -5   0   64.06    7.77   1
  -5  -5   0   78.09    6.00   1
   5  -5   0   62.16    5.92   1
  -5  -5  -1   18.50    4.43   1
   5  -5   1   18.58    6.55   1
  -5  -5  -1    9.66    2.92   1
   5  -5   1    6.45    5.47   1
  -5  -5  -2   24.19    5.24   1
   5  -5   2   19.90    7.72   1
  -5  -5  -2   40.61    4.83   1
   5  -5   2   32.40    5.78   1
  -5  -5  -3   12.97    7.47   1
   5  -5   3   23.49    5.53   1
  -5  -5  -3    9.00    2.92   1
   5  -5   3   15.03    4.76   1
   5  -5   4   39.93    6.01   1
  -5  -5  -4   17.47    7.25   1
   5  -5   4   28.49    5.16   1
  -5  -5  -4   23.17    3.80   1
   5  -5   5   17.78    8.46   1
  -5  -5  -5   16.20    5.24   1
   5  -5   5   14.26    4.33   1
  -5  -5  -5   11.70    4.20   1
   5  -5   6   31.32    6.45   1
  -5  -5  -6   18.06    4.63   1
  -5  -5  -6   25.74    3.62   1
   5  -5   6   25.70    4.67   1
   5  -5   7    8.37    7.62   1
  -5  -5  -7   14.34    4.70   1
  -5  -5  -7   10.13    2.66   1
   5  -5   7   15.13    3.91   1
   5  -5   8   22.95    9.64   1
  -5  -5  -8   20.30    4.24   1
   5  -5   8   13.04    3.95   1
  -5  -5  -8   15.56    3.67   1
   5  -5   9   10.95    5.29   1
  -5  -5  -9    7.81    3.31   1
   5  -5   9   16.91    4.84   1
  -5  -5  -9   14.49    3.45   1
   5  -5  10   24.14    7.25   1
  -5  -5 -10   27.77    3.70   1
   5  -5  10   19.48    4.42   1
  -5  -5 -10   11.82    3.43   1
   5  -5  11   11.39    5.01   1
  -5  -5 -11   11.43    3.05   1
   5  -5  11   13.34    4.16   1
  -5  -5 -11   10.15    3.63   1
   5  -5  12    8.18    6.55   1
  -5  -5 -12    8.78    2.93   1
   5  -5  12   21.11    5.04   1
  -5  -5 -12   11.74    3.17   1
   5  -5  13   33.71    6.13   1
  -5  -5 -13    8.04    2.82   1
   5  -5  13    9.53    3.47   1
   5  -5  14    9.82    7.27   1
  -5  -5 -14   13.57    4.07   1
   5  -5  14   -0.01    3.34   1
   5  -5  15    6.75    5.18   1
  -5  -5 -15    5.65    3.97   1
   5  -5  15   17.54    4.44   1
   5  -5  16    3.75    8.06   1
  -5  -5 -16    4.25    3.75   1
   5  -5  16    9.68    3.30   1
   5  -5  17    5.99    5.86   1
  -5  -5 -17   10.39    2.65   1
   5  -5  17   14.49    3.69   1
   5  -5  18    7.17    3.96   1
  -5  -5 -18   12.97    4.40   1
   5  -5  18   -1.04    4.93   1
   5  -5  19    8.85    3.48   1
  -5  -5 -22    5.55    3.95   1
  -5  -6  14    5.55    6.90   1
  -5  -6  13   14.33    4.86   1
  -5  -6  12   -1.33    4.72   1
  -5  -6  12    5.60    3.60   1
  -5  -6  11   22.09    8.02   1
  -5  -6  10    1.17    6.52   1
  -5  -6  10    2.56    5.98   1
  -5  -6   9   19.77    4.78   1
  -5  -6   9   19.37    5.16   1
  -5  -6   8    5.90    7.40   1
   5  -6  -8   -5.74    6.98   1
  -5  -6   8    4.71    5.27   1
  -5  -6   7   25.26    6.47   1
   5  -6  -7   20.77    5.07   1
  -5  -6   7   25.48    4.71   1
   5  -6  -7   23.96    7.03   1
   5  -6  -6    5.63    7.70   1
   5  -6  -6   -3.69    4.69   1
   5  -6  -5   19.25    5.05   1
  -5  -6   5   15.01    3.58   1
   5  -6  -5   14.48    5.37   1
  -5  -6   4    2.76    4.29   1
   5  -6  -4    3.72    4.52   1
  -5  -6   4   -1.30    3.60   1
   5  -6  -4   -0.19    6.85   1
  -5  -6   3    9.81    4.43   1
  -5  -6   3    4.26    3.46   1
  -5  -6   2    3.69    3.93   1
   5  -6  -2    1.84    6.02   1
  -5  -6   2    0.65    5.48   1
   5  -6  -2    1.16    4.52   1
  -5  -6   1   12.52    4.32   1
   5  -6  -1    5.49    4.46   1
  -5  -6   1   13.64    3.57   1
  -5  -6   0   15.44    4.54   1
   5  -6   1   13.49    4.80   1
  -5  -6  -1   13.46    4.52   1
  -5  -6  -1   10.65    3.89   1
   5  -6   2    1.15    7.15   1
  -5  -6  -2    7.55    5.34   1
   5  -6   2   -1.25    4.69   1
   5  -6   3   15.96    5.24   1
  -5  -6  -3   22.38    4.62   1
   5  -6   3   14.20    4.76   1
   5  -6   4    5.17    5.22   1
  -5  -6  -4   14.23    5.31   1
  -5  -6  -4    2.68    3.78   1
  -5  -6  -6   -0.98    3.99   1
  -5  -6  -8    6.39    3.67   1
  -5  -6 -10    7.47    3.32   1
  -5  -6 -12    1.32    3.37   1
  -5  -6 -13    1.62    5.39   1
  -5  -6 -14   -2.21    3.89   1
  -5  -6 -15    0.42    5.46   1
  -6   0  38   10.95    4.93   1
  -6   0  37   26.12    5.47   1
   6   0 -37   42.82    6.43   1
   6   0 -36   18.39   10.74   1
  -6   0  35   66.26    8.48   1
   6   0 -35   61.71    8.79   1
  -6   0  34   18.37    5.37   1
   6   0 -34   15.99    5.62   1
  -6   0  33   91.67    8.52   1
   6   0 -33   42.54    5.35   1
  -6   0  32   11.55    7.32   1
   6   0 -32    8.81    4.87   1
  -6   0  31   54.69    5.49   1
   6   0 -31   66.60    6.69   1
  -6   0  30   18.65    3.68   1
   6   0 -30   25.88    4.79   1
  -6   0  29   73.10    6.24   1
   6   0 -29   91.59    7.36   1
  -6   0  28   11.00    2.79   1
   6   0 -28   19.55    3.92   1
  -6   0  27   22.09    3.67   1
   6   0 -27   42.40    4.91   1
  -6   0  26   19.87    3.82   1
   6   0 -26   21.79    4.51   1
  -6   0  25   28.72    4.21   1
   6   0 -25   41.45    6.27   1
  -6   0  24   12.92    3.31   1
   6   0 -24    9.80    3.23   1
  -6   0  23   40.16    4.97   1
   6   0 -23   50.43    5.47   1
  -6   0  22    6.07    3.07   1
   6   0 -22   19.87    5.65   1
  -6   0  21   16.56    3.12   1
   6   0 -21   28.07    4.26   1
  -6   0  20  115.62    6.44   1
   6   0 -20  125.60    7.37   1
  -6   0  19  304.62    8.32   1
   6   0 -19  303.92    8.87   1
  -6   0  18   45.31    6.26   1
   6   0 -18   35.03    3.05   1
  -6   0  17  944.91   17.00   1
   6   0 -17 1030.98   38.70   1
  -6   0  16  263.31   10.87   1
   6   0 -16  280.64   14.28   1
  -6   0  15  909.52   26.72   1
   6   0 -15  981.00   41.59   1
  -6   0  14   45.12    4.66   1
   6   0 -14   42.81    5.25   1
  -6   0  13  705.85   27.23   1
   6   0 -13  705.25   14.76   1
  -6   0  12   72.87    3.61   1
   6   0 -12   69.88    2.81   1
  -6   0  11  404.49    7.19   1
   6   0 -11  397.86    9.14   1
  -6   0  10   24.27    2.39   1
   6   0 -10   15.62    2.12   1
  -6   0   9  228.25    5.02   1
   6   0  -9  230.63    5.33   1
  -6   0   8   32.84    2.42   1
   6   0  -8   27.94    2.14   1
  -6   0   7  215.59    6.75   1
   6   0  -7  212.79    7.67   1
  -6   0   6   72.11    3.83   1
   6   0  -6   51.45    2.53   1
  -6   0   5  373.64   14.11   1
   6   0  -5  353.84    7.87   1
  -6   0   4  193.19    5.33   1
   6   0  -4  167.31    3.36   1
  -6   0   3  396.36    8.02   1
   6   0  -3  427.58   14.34   1
   6   0  -2  503.34   21.08   1
   6   0  12   59.21    1.96   1
   6   0  13   24.92    1.63   1
  -6   0 -13   16.58    1.85   1
   6   0  14  109.45    3.44   1
  -6   0 -14  101.17    3.25   1
   6   0  15    6.35    1.65   1
  -6   0 -15    6.90    1.59   1
   6   0  16  112.27    4.37   1
  -6   0 -16  115.68    4.06   1
   6   0  17    6.80    2.65   1
  -6   0 -17    6.85    2.80   1
   6   0  18   99.41    3.88   1
  -6   0 -18  128.06    4.84   1
   6   0  19   15.53    4.71   1
  -6   0 -19    4.36    2.57   1
   6   0  20   93.91    4.14   1
  -6   0 -20  107.27    5.25   1
   6   0  21    5.07    4.34   1
  -6   0 -21    0.99    3.86   1
   6   0  22   60.20    4.48   1
  -6   0 -22   53.27    4.17   1
   6   0  23    0.22    3.88   1
  -6   0 -23    4.03    2.58   1
   6   0  24   19.85    3.13   1
  -6   0 -24   17.32    3.04   1
   6   0  25   -2.95    2.97   1
  -6   0 -25    5.84    3.86   1
   6   0  26    6.66    3.51   1
  -6   0 -26    8.41    2.99   1
   6   0  27    6.82    2.08   1
  -6   0 -27    5.98    3.45   1
   6   0  28    1.04    2.82   1
  -6   0 -28    1.55    3.83   1
   6   0  29    3.22    3.01   1
  -6   0 -29    6.29    4.00   1
  -6   0 -30    2.68    4.14   1
  -6   0 -32    0.08    5.60   1
  -6   1  38   14.19    7.17   1
  -6  -1  38    9.39    5.64   1
   6  -1 -38   19.37    5.10   1
   6   1 -38   10.18    5.03   1
  -6   1  35   19.42    4.31   1
  -6  -1  35   23.01    4.74   1
   6  -1 -35   21.38    5.47   1
   6   1 -35   22.66    5.55   1
  -6   1  34   49.12    6.27   1
  -6  -1  34   20.07    4.29   1
   6  -1 -34   36.47    5.41   1
   6   1 -34   48.31    6.50   1
  -6   1  33   17.92    3.71   1
  -6  -1  33   35.67    5.26   1
   6  -1 -33   32.49    6.03   1
   6   1 -33   41.26    6.59   1
  -6   1  32   55.57    6.45   1
  -6  -1  32   93.42    6.93   1
   6  -1 -32  101.24    9.45   1
   6   1 -32   74.09    9.63   1
  -6   1  31   42.03    5.56   1
  -6  -1  31   15.59    4.18   1
   6  -1 -31   44.10    5.68   1
   6   1 -31   33.93    5.02   1
  -6   1  30  102.58    6.89   1
  -6  -1  30  127.99    7.76   1
   6  -1 -30  116.87    9.27   1
   6   1 -30   88.11    5.78   1
  -6   1  29   32.13    5.34   1
  -6  -1  29   30.13    4.15   1
   6  -1 -29   37.80    5.88   1
   6   1 -29   34.46    4.52   1
  -6   1  28  117.37    8.42   1
  -6  -1  28  132.51    8.80   1
   6  -1 -28   99.16    9.25   1
   6   1 -28  128.01    7.91   1
  -6   1  27   27.53    3.58   1
  -6  -1  27   53.96    5.53   1
   6  -1 -27   11.88    4.34   1
   6   1 -27   28.89    4.95   1
  -6   1  26  153.51    8.05   1
  -6  -1  26  150.71    7.56   1
   6  -1 -26  144.09    8.04   1
   6   1 -26  147.61    8.79   1
  -6   1  25   11.59    3.62   1
  -6  -1  25    9.40    2.87   1
   6  -1 -25   14.72    4.36   1
   6   1 -25   16.61    4.23   1
  -6   1  24  114.24    6.72   1
  -6  -1  24  121.35    7.53   1
   6  -1 -24  110.24    8.08   1
   6   1 -24  101.67    6.28   1
  -6   1  23   15.95    5.61   1
  -6  -1  23    8.31    4.89   1
   6  -1 -23   11.88    5.70   1
   6   1 -23   20.23    5.93   1
  -6   1  22  245.76    9.10   1
  -6  -1  22  281.48    8.51   1
   6  -1 -22  260.68    8.20   1
   6   1 -22  223.03    8.93   1
  -6   1  21   51.94    4.47   1
  -6  -1  21   50.62    4.68   1
   6  -1 -21   62.50    5.84   1
   6   1 -21   44.08    4.39   1
  -6   1  20  357.95    7.90   1
  -6  -1  20  344.14   11.72   1
   6  -1 -20  324.27   15.41   1
   6   1 -20  314.71   16.23   1
  -6   1  19  199.92    7.34   1
  -6  -1  19  215.57    9.71   1
   6  -1 -19  200.94   10.19   1
   6   1 -19  186.36    6.41   1
  -6   1  18  226.10    9.87   1
  -6  -1  18  210.15   10.30   1
   6  -1 -18  205.13    7.95   1
   6   1 -18  188.24   10.31   1
  -6   1  17   25.58    5.74   1
  -6  -1  17   11.77    4.94   1
   6  -1 -17   15.86    4.84   1
   6   1 -17   14.67    2.50   1
  -6   1  16  298.73    6.96   1
  -6  -1  16  295.23   14.65   1
   6  -1 -16  322.31   11.82   1
   6   1 -16  273.11   11.66   1
  -6   1  15   97.56    3.94   1
  -6  -1  15  101.76    4.87   1
   6  -1 -15  108.44    4.38   1
   6   1 -15  123.74    4.57   1
  -6   1  14  489.45   21.02   1
  -6  -1  14  481.69    9.66   1
   6  -1 -14  457.02   16.44   1
   6   1 -14  508.23    9.75   1
  -6   1  13  142.24    7.22   1
  -6  -1  13  132.45    5.84   1
   6  -1 -13  149.33    4.92   1
   6   1 -13  157.66    5.24   1
  -6   1  12  526.94   25.05   1
   6  -1 -12  513.36   24.58   1
   6   1 -12  490.53    9.24   1
  -6   1  11   61.63    3.49   1
   6  -1 -11   71.38    3.63   1
  -6  -1  11   47.31    2.29   1
   6   1 -11   59.14    2.91   1
  -6   1  10  363.31   11.11   1
   6  -1 -10  321.98   10.96   1
  -6  -1  10  325.01    8.33   1
   6   1 -10  349.32   16.75   1
  -6   1   9  100.43    4.72   1
   6  -1  -9   89.90    4.15   1
  -6  -1   9   89.94    3.07   1
   6   1  -9   99.88    3.07   1
  -6   1   8  220.62    6.95   1
   6  -1  -8  196.67    5.51   1
  -6  -1   8  221.04   10.89   1
   6   1  -8  210.14    5.14   1
  -6   1   7  115.64    5.06   1
   6  -1  -7  107.24    5.87   1
  -6  -1   7  113.43    4.73   1
   6   1  -7  119.93    5.21   1
  -6   1   6  135.82    6.04   1
   6  -1  -6  131.58    4.70   1
  -6  -1   6  141.83    4.21   1
   6   1  -6  128.51    4.23   1
  -6   1   5  257.91    7.86   1
   6  -1  -5  232.78    4.39   1
  -6  -1   5  260.81   10.16   1
   6   1  -5  259.77   12.48   1
  -6   1   4   86.00    4.37   1
   6  -1  -4   76.81    3.25   1
  -6  -1   4   97.04    3.04   1
   6   1  -4   91.79    2.80   1
  -6   1   3  339.83   11.52   1
   6  -1  -3  278.29   12.10   1
  -6  -1   3  310.84    5.61   1
   6   1  -3  305.91    7.74   1
  -6   1   2  137.60    4.26   1
   6  -1  -2  108.77    4.13   1
  -6  -1   2  121.85    5.20   1
  -6   1   1  461.04   13.13   1
   6  -1  -1  474.83   20.11   1
   6  -1   0  117.03    3.64   1
   6  -1   0  126.58    5.23   1
   6  -1   1  447.15    9.63   1
   6  -1   1  468.75   18.20   1
   6  -1   2  113.34    4.41   1
   6  -1   2  130.34    5.52   1
   6  -1   3  517.78   11.09   1
   6  -1   3  561.20   16.44   1
   6  -1   4  135.21    4.41   1
   6  -1   5  401.92    8.48   1
   6  -1   6  136.10    3.76   1
   6  -1   6  137.01    5.77   1
   6  -1   7   40.06    2.48   1
   6  -1   8  163.40    4.09   1
   6  -1   9  135.85    4.24   1
   6  -1  11  218.23    9.19   1
   6  -1  11  228.21   11.32   1
   6  -1  12   52.89    2.72   1
   6  -1  12   56.82    3.01   1
   6  -1  13   95.79    3.43   1
   6  -1  13  101.71    4.50   1
   6  -1  14    8.13    1.40   1
   6   1  14   16.58    1.47   1
   6  -1  14   17.03    2.56   1
  -6  -1 -14    9.29    1.08   1
   6   1  15  121.94    3.94   1
   6  -1  15   96.01    3.81   1
  -6  -1 -15   89.72    3.93   1
   6   1  16    4.43    0.94   1
   6  -1  16    7.60    1.85   1
  -6  -1 -16   10.00    2.92   1
  -6   1 -16   12.51    4.04   1
   6   1  17  100.73    5.18   1
   6  -1  17   95.16    4.85   1
  -6  -1 -17   92.90    3.29   1
  -6   1 -17   86.91    4.29   1
   6   1  18    5.06    2.13   1
   6  -1  18    5.87    3.47   1
  -6  -1 -18   12.47    4.13   1
  -6   1 -18    2.43    5.11   1
   6   1  19   73.70    3.47   1
   6  -1  19   77.44    4.67   1
  -6  -1 -19   54.74    3.17   1
  -6   1 -19   81.21    5.82   1
   6   1  20    1.74    2.86   1
   6  -1  20    5.81    3.96   1
  -6  -1 -20    3.95    3.40   1
  -6   1 -20    5.62    2.80   1
   6   1  21   41.35    3.26   1
   6  -1  21   31.58    2.83   1
  -6  -1 -21   33.53    2.69   1
  -6   1 -21   48.12    4.43   1
   6   1  22    2.41    1.54   1
   6  -1  22    1.93    4.14   1
  -6  -1 -22    3.44    3.18   1
  -6   1 -22   -5.88    3.43   1
   6   1  23   16.75    2.36   1
   6  -1  23   18.48    2.55   1
  -6  -1 -23    6.56    1.82   1
  -6   1 -23   22.83    3.47   1
   6   1  24    2.10    2.81   1
   6  -1  24    6.62    3.68   1
  -6  -1 -24    2.54    2.91   1
  -6   1 -24    5.17    2.36   1
   6   1  25    1.48    3.07   1
   6  -1  25   13.06    2.83   1
  -6  -1 -25   15.25    2.51   1
  -6   1 -25    6.29    2.67   1
   6   1  26    0.70    3.70   1
   6  -1  26    1.08    2.42   1
  -6  -1 -26    0.51    4.05   1
  -6   1 -26    2.98    3.63   1
   6   1  27    8.59    2.41   1
   6  -1  27    8.15    2.48   1
  -6  -1 -27   10.51    3.70   1
  -6   1 -27    2.48    3.80   1
   6   1  28    1.50    3.79   1
  -6  -1 -28    4.29    3.27   1
  -6   1 -28    0.16    4.60   1
  -6  -1 -29    5.15    1.93   1
   6   1  30    0.22    3.03   1
  -6  -1 -31    0.00    3.80   1
   6  -1  32    6.09    2.66   1
  -6  -2  35   24.72    4.94   1
   6  -2 -35   15.99    4.23   1
  -6   2  34    6.26    4.52   1
  -6  -2  34    0.84    6.15   1
   6  -2 -34    7.37    4.58   1
   6   2 -34    4.83    7.56   1
  -6   2  33   22.28    4.48   1
  -6  -2  33   26.58    4.77   1
   6  -2 -33   23.12    5.83   1
   6   2 -33   20.57    5.32   1
  -6   2  32    6.94    4.29   1
  -6  -2  32    9.29    6.62   1
   6  -2 -32   23.64    6.50   1
   6   2 -32    5.76    5.51   1
  -6   2  31   19.58    7.61   1
  -6  -2  31   20.12    4.00   1
   6  -2 -31   30.61    7.05   1
   6   2 -31   15.73    5.23   1
  -6   2  30   21.03    4.72   1
  -6  -2  30   16.45    4.06   1
   6  -2 -30   18.99    4.48   1
   6   2 -30   15.29    5.25   1
  -6   2  29   38.77    5.67   1
  -6  -2  29   45.03    6.27   1
   6  -2 -29   30.34    5.09   1
   6   2 -29   31.50    5.25   1
  -6   2  28    7.54    3.32   1
  -6  -2  28   20.09    3.97   1
   6  -2 -28   18.63    4.47   1
   6   2 -28   16.09    4.90   1
  -6   2  27   26.52    3.74   1
  -6  -2  27   36.38    4.32   1
   6  -2 -27   27.56    6.67   1
   6   2 -27   47.76    6.83   1
  -6   2  26    9.17    4.59   1
   6  -2 -26   20.56    5.25   1
  -6  -2  26   15.04    4.64   1
   6   2 -26   11.17    5.59   1
  -6   2  25   69.89    6.63   1
   6  -2 -25   57.69    6.88   1
  -6  -2  25   49.82    6.50   1
   6   2 -25   38.61    5.91   1
  -6   2  24    7.91    7.32   1
  -6  -2  24    2.64    4.86   1
   6  -2 -24    0.72    7.99   1
   6   2 -24   11.02    6.21   1
  -6   2  23   76.11    7.08   1
   6  -2 -23  102.29    7.55   1
  -6  -2  23   80.92    7.47   1
   6   2 -23   68.88    6.94   1
  -6   2  22   11.76    5.18   1
   6  -2 -22    3.19    6.65   1
  -6  -2  22    3.17    4.32   1
   6   2 -22    8.94    7.75   1
  -6   2  21   85.75    6.27   1
   6  -2 -21  100.58    7.69   1
  -6  -2  21   90.45    6.97   1
   6   2 -21  113.38    6.99   1
  -6   2  20   14.17    5.84   1
   6  -2 -20    9.80    6.22   1
  -6  -2  20    3.96    3.86   1
   6   2 -20   -0.08    5.51   1
  -6   2  19  162.38    7.17   1
   6  -2 -19  163.79    9.17   1
  -6  -2  19  152.47    8.05   1
   6   2 -19  162.94    6.95   1
  -6   2  18    3.12    6.99   1
   6  -2 -18   -7.22    7.78   1
  -6  -2  18    1.09    4.80   1
   6   2 -18    7.41    5.88   1
  -6   2  17  211.70    7.98   1
   6  -2 -17  242.66    9.66   1
  -6  -2  17  218.47   10.37   1
   6   2 -17  224.26   10.01   1
  -6   2  16    7.57    2.48   1
   6  -2 -16    7.85    5.25   1
  -6  -2  16   12.75    4.18   1
   6   2 -16    7.18    4.83   1
  -6   2  15  209.77   11.12   1
   6  -2 -15  217.93    7.38   1
  -6  -2  15  202.10    6.36   1
   6   2 -15  226.02   12.24   1
  -6   2  14    8.03    4.92   1
   6  -2 -14    8.85    5.53   1
  -6  -2  14    9.16    4.16   1
   6   2 -14    4.18    4.34   1
  -6   2  13  221.52   10.92   1
   6  -2 -13  211.66    9.63   1
  -6  -2  13  235.15    8.74   1
   6   2 -13  196.57    5.84   1
  -6   2  12   23.65    4.09   1
   6  -2 -12   42.48    3.57   1
  -6  -2  12   49.13    3.55   1
   6   2 -12   53.00    3.99   1
  -6   2  11  324.63   14.35   1
   6  -2 -11  314.15    8.15   1
  -6  -2  11  257.64   10.03   1
   6   2 -11  328.24   11.49   1
  -6   2  10   91.84    5.43   1
   6  -2 -10   71.35    4.43   1
  -6  -2  10   83.58    3.85   1
   6   2 -10   76.16    4.63   1
  -6   2   9  382.50    9.78   1
   6  -2  -9  366.50   17.74   1
  -6  -2   9  368.14   14.18   1
   6   2  -9  356.14    8.06   1
  -6   2   8   73.47    4.87   1
   6  -2  -8   58.29    3.55   1
  -6  -2   8   64.51    3.78   1
   6   2  -8   68.47    3.98   1
  -6   2   7  254.40    9.01   1
   6  -2  -7  230.36    8.60   1
  -6  -2   7  251.80   11.07   1
   6   2  -7  238.93    9.04   1
  -6   2   6  132.05    7.23   1
   6  -2  -6  115.90    4.32   1
  -6  -2   6   98.20    5.15   1
   6   2  -6  116.25    4.47   1
  -6   2   5  190.12    5.26   1
   6  -2  -5  182.96    7.05   1
  -6  -2   5  201.95    8.27   1
   6   2  -5  202.18    7.79   1
   6  -2  -4  188.62    5.25   1
  -6  -2   4  178.56    3.78   1
  -6  -2   3  140.61    3.58   1
   6  -2  -3  149.09    5.31   1
  -6  -2   3  147.13    3.50   1
  -6   2   2  245.77   10.70   1
  -6  -2   2  232.34    7.22   1
   6  -2  -2  242.49   10.39   1
  -6  -2   2  211.00    4.59   1
  -6  -2   1  111.17    4.51   1
   6  -2  -1  116.81    6.95   1
  -6  -2   1  100.02    4.44   1
   6  -2  -1  102.68    6.04   1
  -6  -2   0  292.95    7.65   1
   6  -2   0  307.50    7.07   1
  -6  -2   0  311.26    7.73   1
   6  -2   0  291.67   11.91   1
  -6  -2  -1  160.24    7.12   1
   6  -2   1  165.14    6.21   1
  -6  -2  -1  158.61    5.82   1
   6  -2   1  188.70    6.96   1
   6  -2   2  292.29   13.16   1
  -6  -2  -2  310.20    6.50   1
  -6  -2  -2  323.23    5.77   1
   6  -2   3  225.07    5.57   1
  -6  -2  -3  228.20    7.93   1
   6  -2   3  239.05    6.21   1
   6  -2   4  165.43    8.05   1
  -6  -2  -4  169.92    3.93   1
  -6  -2  -4  162.92    7.86   1
   6  -2   4  161.97    7.63   1
   6  -2   5  188.62    8.46   1
  -6  -2  -5  183.87    3.52   1
  -6  -2  -5  196.58    4.48   1
   6  -2   5  217.50    8.90   1
   6  -2   6  236.06    7.23   1
  -6  -2  -6  245.37    4.55   1
   6  -2   6  245.88    7.40   1
  -6  -2  -6  265.08    5.88   1
   6  -2   7   88.92    4.45   1
  -6  -2  -7   83.98    2.60   1
  -6  -2  -7   91.77    3.82   1
   6  -2   7   99.33    6.16   1
   6  -2   8  268.77    7.76   1
  -6  -2  -8  248.63   10.59   1
   6  -2   8  269.15    8.46   1
  -6  -2  -8  276.06   10.49   1
   6  -2   9   20.15    3.46   1
  -6  -2  -9   16.77    1.36   1
   6  -2   9   17.05    2.25   1
  -6  -2  -9   15.20    1.41   1
   6  -2  10  129.43    6.32   1
  -6  -2 -10  111.93    2.78   1
   6  -2  10  118.43    4.20   1
  -6  -2 -10  124.90    5.47   1
   6  -2  11   10.80    4.04   1
  -6  -2 -11    4.60    2.17   1
   6  -2  11    4.58    1.86   1
   6  -2  12  138.44    7.82   1
  -6  -2 -12  134.71    5.85   1
   6  -2  12  146.55    8.07   1
  -6  -2 -12  115.80    3.59   1
   6  -2  13    9.37    4.24   1
  -6  -2 -13    4.59    1.02   1
   6  -2  13    5.19    1.88   1
   6  -2  14  112.54    5.65   1
  -6  -2 -14  105.48    5.11   1
   6  -2  14  100.50    5.04   1
   6  -2  15   13.08    4.11   1
   6   2  15    4.89    1.08   1
   6  -2  15    2.97    2.05   1
  -6  -2 -15    6.67    1.21   1
   6   2  16   53.67    2.72   1
   6  -2  16   52.37    4.25   1
   6  -2  16   60.54    4.38   1
  -6  -2 -16   51.12    2.82   1
   6  -2  17    8.43    4.11   1
   6   2  17    1.39    1.01   1
  -6  -2 -17    5.06    1.07   1
   6  -2  17    4.32    2.59   1
   6  -2  18   19.36    2.92   1
   6   2  18   42.30    3.00   1
   6  -2  18   36.59    5.46   1
  -6  -2 -18   34.21    2.71   1
   6  -2  19    8.90    3.74   1
   6   2  19    3.88    3.16   1
   6  -2  19    4.58    3.10   1
  -6  -2 -19    1.83    2.78   1
   6   2  20   28.60    2.60   1
   6  -2  20   31.15    4.26   1
  -6  -2 -20   24.33    2.42   1
   6   2  21    2.19    3.02   1
   6  -2  21    3.77    4.10   1
  -6  -2 -21    1.28    3.26   1
   6   2  22   19.90    3.13   1
   6  -2  22   11.99    2.94   1
  -6  -2 -22   21.08    2.72   1
   6   2  23    1.47    3.27   1
   6  -2  23    5.16    4.24   1
  -6  -2 -23    2.17    1.95   1
  -6   2 -23    8.25    5.48   1
   6   2  24    8.58    2.84   1
   6  -2  24   12.78    3.58   1
  -6  -2 -24   15.91    2.61   1
  -6   2 -24   22.48    4.47   1
   6   2  25    2.59    3.64   1
   6  -2  25   -0.04    5.61   1
  -6  -2 -25    1.22    4.40   1
  -6   2 -25    2.59    4.91   1
   6   2  26    2.46    3.41   1
  -6  -2 -26   16.66    2.38   1
  -6   2 -26    0.08    5.67   1
   6   2  27    5.16    3.71   1
   6  -2  27    0.57    4.37   1
   6   2  28    9.86    2.56   1
  -6  -2 -28   -1.16    2.97   1
   6   2  29    0.75    3.40   1
  -6  -3  34   10.84    7.43   1
   6   3 -34   14.15    8.69   1
  -6   3  33    2.74    5.80   1
  -6  -3  33    3.23    4.95   1
   6  -3 -32    7.01    6.52   1
   6   3 -32    7.66    6.80   1
  -6  -3  31   13.52    3.87   1
   6  -3 -31    4.49    5.03   1
   6   3 -31    7.96    7.95   1
  -6   3  30   20.05    6.31   1
   6  -3 -30   13.27    6.15   1
  -6  -3  30   27.70    5.53   1
   6   3 -30   18.53    6.67   1
  -6   3  29    8.78    4.69   1
  -6  -3  29   15.02    6.65   1
   6  -3 -29   10.02    4.77   1
   6   3 -29    1.64    7.66   1
  -6   3  28   27.16    5.02   1
   6  -3 -28   35.07    6.56   1
  -6  -3  28   18.97    4.14   1
   6   3 -28   34.88    6.77   1
  -6   3  27    1.59    4.51   1
   6  -3 -27    0.96    7.24   1
  -6  -3  27    7.56    3.24   1
   6   3 -27   -1.51    5.63   1
  -6   3  26   49.70    6.42   1
   6  -3 -26   47.40    6.85   1
  -6  -3  26   66.46    6.99   1
   6   3 -26   76.05    7.80   1
  -6   3  25    8.88    4.64   1
   6  -3 -25   12.58    5.87   1
  -6  -3  25   13.52    6.84   1
   6   3 -25    7.71   10.16   1
  -6   3  24   67.00    7.62   1
   6  -3 -24   89.41    7.52   1
  -6  -3  24   80.39    7.21   1
   6   3 -24   97.85    9.74   1
  -6   3  23   17.20    7.42   1
   6  -3 -23   14.60    6.83   1
  -6  -3  23    5.31    8.76   1
   6   3 -23    1.72    5.82   1
  -6   3  22   76.86    7.39   1
   6  -3 -22   77.17    7.02   1
  -6  -3  22   72.26    6.73   1
   6   3 -22   63.31    7.47   1
  -6   3  21    1.28    6.10   1
   6  -3 -21    4.75    6.88   1
  -6  -3  21    8.89    6.24   1
   6   3 -21   27.11    8.95   1
  -6   3  20   47.64    4.98   1
   6  -3 -20   67.89    6.61   1
  -6  -3  20   52.22    5.96   1
   6   3 -20   58.34    6.76   1
  -6   3  19   12.02    3.19   1
   6  -3 -19    2.24    4.73   1
  -6  -3  19    9.67    4.37   1
   6   3 -19    5.02    7.80   1
  -6   3  18   58.23    6.38   1
   6  -3 -18   73.63    6.46   1
  -6  -3  18   45.32    4.64   1
   6   3 -18   51.37    5.16   1
  -6   3  17    9.40    4.16   1
   6  -3 -17    3.55    6.26   1
  -6  -3  17    9.21    5.86   1
   6   3 -17   28.55    6.08   1
  -6   3  16   49.85    5.60   1
   6  -3 -16   49.01    6.97   1
  -6  -3  16   51.89    5.10   1
   6   3 -16   43.93    6.02   1
  -6   3  15   17.01    6.01   1
   6  -3 -15   12.88    7.37   1
  -6  -3  15   -1.71    5.83   1
   6   3 -15    4.58    5.73   1
  -6   3  14   78.27    6.49   1
   6  -3 -14   58.30    5.86   1
  -6  -3  14   81.02    5.29   1
   6   3 -14   70.42    6.15   1
  -6   3  13    3.76    6.80   1
   6  -3 -13   13.50    6.24   1
  -6  -3  13    3.98    4.07   1
   6   3 -13    4.99    4.43   1
  -6   3  12  101.14    6.77   1
   6  -3 -12  113.25    6.43   1
  -6  -3  12   85.77    5.57   1
   6   3 -12  101.91    6.29   1
  -6   3  11   27.96    7.23   1
   6  -3 -11    8.83    4.15   1
  -6  -3  11    7.84    2.10   1
   6   3 -11    7.03    5.35   1
  -6   3  10   96.64    7.64   1
   6  -3 -10   86.21    5.10   1
  -6  -3  10   93.45    4.97   1
   6   3 -10  103.48    5.71   1
  -6   3   9   88.17    6.44   1
   6  -3  -9   61.14    5.43   1
  -6  -3   9   81.37    4.83   1
   6   3  -9   79.90    6.07   1
   6  -3  -8  115.90    6.46   1
   6   3  -8  134.88    9.18   1
   6  -3  -7  149.14    7.27   1
  -6  -3   7  129.38    5.21   1
  -6   3   6  125.92    6.35   1
  -6  -3   6  121.65    6.27   1
   6  -3  -6  117.48    6.53   1
  -6  -3   6  125.02    5.42   1
  -6   3   5  148.29    5.54   1
  -6  -3   5  136.80    7.16   1
   6  -3  -5  150.34    6.25   1
  -6  -3   5  138.71    5.67   1
  -6   3   4   53.34    4.93   1
  -6  -3   4   49.75    3.95   1
   6  -3  -4   61.01    4.80   1
  -6  -3   4   59.82    4.09   1
  -6  -3   3  154.53    5.65   1
   6  -3  -3  159.04    8.27   1
  -6  -3   3  165.46    8.74   1
  -6  -3   2   46.61    3.26   1
   6  -3  -2   49.43    4.60   1
  -6  -3   2   53.37    4.42   1
   6  -3  -2   55.05    5.10   1
   6  -3  -1  124.21    7.07   1
  -6  -3   1  110.29    4.74   1
   6  -3  -1  117.68    6.93   1
  -6  -3   0   46.82    3.94   1
   6  -3   0   32.43    3.98   1
  -6  -3   0   47.51    3.12   1
   6  -3   0   59.87    5.22   1
   6  -3   1   40.43    4.73   1
  -6  -3  -1   39.86    3.03   1
  -6  -3  -1   45.94    3.36   1
   6  -3   1   38.21    4.79   1
   6  -3   2   34.59    5.02   1
  -6  -3  -2   30.22    2.46   1
  -6  -3  -2   27.90    3.20   1
   6  -3   2   39.11    4.12   1
   6  -3   3   23.43    3.68   1
  -6  -3  -3   30.51    2.50   1
  -6  -3  -3   31.98    2.60   1
   6  -3   3   36.24    4.72   1
   6  -3   4   19.07    3.66   1
  -6  -3  -4   28.83    2.81   1
  -6  -3  -4   32.07    2.93   1
   6  -3   4   42.67    4.90   1
   6  -3   5   42.33    4.88   1
  -6  -3  -5   44.47    2.63   1
  -6  -3  -5   47.55    3.24   1
   6  -3   5   42.74    4.89   1
   6  -3   6   21.43    3.68   1
  -6  -3  -6   39.59    3.02   1
   6  -3   6   36.69    4.16   1
  -6  -3  -6   39.54    3.85   1
   6  -3   7   77.60    5.76   1
  -6  -3  -7   62.08    3.14   1
   6  -3   7   41.94    4.41   1
  -6  -3  -7   61.33    3.05   1
   6  -3   8   22.34    3.60   1
  -6  -3  -8   26.01    2.19   1
   6  -3   8   25.53    4.24   1
  -6  -3  -8   31.35    2.75   1
   6  -3   9   67.43    7.01   1
  -6  -3  -9   81.29    3.02   1
   6  -3   9   85.83    6.48   1
  -6  -3  -9   91.45    4.15   1
   6  -3  10   19.07    3.99   1
  -6  -3 -10   14.99    1.65   1
   6  -3  10   17.90    3.86   1
  -6  -3 -10   15.68    2.14   1
   6  -3  11   63.87    6.61   1
  -6  -3 -11   67.92    2.88   1
   6  -3  11   47.64    4.40   1
  -6  -3 -11   72.46    4.10   1
   6  -3  12   16.42    6.22   1
  -6  -3 -12    4.64    1.27   1
   6  -3  12    8.80    3.39   1
  -6  -3 -12    5.57    1.65   1
   6  -3  13   39.32    5.44   1
  -6  -3 -13   52.05    3.76   1
   6  -3  13   57.42    4.71   1
  -6  -3 -13   55.67    3.16   1
   6  -3  14  -19.55    6.53   1
  -6  -3 -14    2.84    3.12   1
   6  -3  14    3.59    5.64   1
  -6  -3 -14    5.05    3.29   1
   6  -3  15   37.27    6.01   1
  -6  -3 -15   32.40    2.74   1
   6  -3  15   49.43    4.88   1
  -6  -3 -15   36.99    3.45   1
   6  -3  16    3.12    6.04   1
  -6  -3 -16    6.43    2.87   1
   6  -3  16    0.71    3.89   1
  -6  -3 -16    2.17    2.75   1
   6  -3  17   37.62    4.83   1
  -6  -3 -17   20.53    2.37   1
   6  -3  17   33.06    5.08   1
   6  -3  18    6.92    3.30   1
  -6  -3 -18    0.48    2.57   1
   6  -3  18   10.86    5.91   1
   6  -3  19    8.01    4.22   1
   6   3  19    6.04    1.83   1
  -6  -3 -19    6.86    1.69   1
   6  -3  19    3.46    4.61   1
   6  -3  20    3.01    4.46   1
   6   3  20    0.38    2.48   1
  -6  -3 -20    0.71    3.47   1
   6  -3  20   13.06    4.95   1
   6  -3  21   10.23    2.46   1
   6   3  21    8.28    1.81   1
  -6  -3 -21    3.23    3.53   1
   6  -3  21    5.32    3.03   1
   6   3  22    3.78    2.36   1
   6  -3  22    6.08    3.98   1
  -6  -3 -22    0.08    3.51   1
   6  -3  22   -0.62    3.61   1
   6  -3  23    6.81    4.55   1
   6   3  23    5.20    1.79   1
   6  -3  23    4.44    5.30   1
  -6  -3 -23    6.29    2.15   1
   6  -3  24    4.88    3.25   1
   6   3  24    3.69    3.09   1
   6  -3  24    5.56    5.56   1
  -6  -3 -24    2.09    2.81   1
   6   3  25    8.62    2.35   1
   6  -3  25    7.04    3.56   1
  -6  -3 -25    2.25    3.04   1
   6  -3  26   -1.43    3.79   1
   6   3  26    0.88    3.47   1
   6  -3  27    2.09    3.54   1
   6  -3  28    0.94    3.88   1
   6  -3  29    2.21    2.91   1
   6  -3  30    2.33    2.65   1
  -6  -4  30    5.92    8.64   1
   6   4 -30   10.64    6.67   1
   6  -4 -29   12.42    6.96   1
  -6  -4  29    2.50    5.74   1
   6   4 -29    5.61    5.66   1
  -6   4  28    5.10    4.41   1
   6  -4 -28    7.45    6.44   1
  -6   4  27   10.13    4.04   1
   6  -4 -27   17.15    4.45   1
  -6  -4  27   12.92    4.08   1
   6   4 -27    7.75    7.72   1
   6  -4 -26    6.49    4.47   1
   6   4 -26    1.68    8.31   1
  -6   4  25   12.27    4.49   1
   6  -4 -25    7.25    8.14   1
  -6  -4  25   18.27    6.41   1
   6   4 -25    7.08    5.62   1
  -6   4  24   13.22    4.86   1
   6  -4 -24   18.73    6.47   1
  -6  -4  24    6.86    6.19   1
   6   4 -24   13.70    7.79   1
  -6   4  23   16.28    4.89   1
   6  -4 -23   24.68    4.86   1
  -6  -4  23   28.85    6.26   1
   6   4 -23   17.04    5.19   1
  -6   4  22    6.25    4.83   1
   6  -4 -22    2.60    5.31   1
  -6  -4  22    5.89    4.25   1
   6   4 -22    3.84    5.22   1
  -6   4  21   26.57    5.55   1
   6  -4 -21   36.50    6.09   1
  -6  -4  21   36.08    5.02   1
   6   4 -21   12.77    4.28   1
  -6   4  20    3.77    4.73   1
   6  -4 -20   23.79    8.00   1
  -6  -4  20    7.68    5.42   1
   6   4 -20   17.71    4.70   1
  -6   4  19   17.79    5.09   1
   6  -4 -19   29.64    5.41   1
  -6  -4  19    9.73    3.98   1
   6   4 -19   24.60    6.16   1
  -6   4  18    7.03    6.10   1
   6  -4 -18    4.01    5.19   1
  -6  -4  18    2.12    5.51   1
   6   4 -18    5.67    4.78   1
  -6   4  17   11.33    7.43   1
   6  -4 -17    6.71    5.29   1
  -6  -4  17   20.69    5.02   1
   6   4 -17   13.82    4.13   1
  -6   4  16   14.19    4.60   1
   6  -4 -16   33.46    6.97   1
  -6  -4  16    6.64    2.76   1
   6   4 -16   13.53    5.88   1
  -6   4  15   13.93    6.33   1
   6  -4 -15   10.30    5.38   1
  -6  -4  15   26.09    4.46   1
   6   4 -15   12.39    3.93   1
  -6   4  14    3.61    5.43   1
   6  -4 -14   22.65    6.72   1
  -6  -4  14    1.33    5.41   1
   6   4 -14    6.70    5.74   1
  -6   4  13   23.10    4.30   1
   6  -4 -13   22.83    7.10   1
  -6  -4  13   18.12    3.91   1
   6   4 -13    9.81    4.30   1
  -6   4  12    4.49    3.79   1
   6  -4 -12   10.22    4.73   1
  -6  -4  12    8.86    3.42   1
  -6  -4  11   13.20    3.08   1
  -6   4  11   22.40    4.74   1
   6  -4 -11   17.27    4.92   1
  -6  -4  11   18.74    3.68   1
  -6  -4  10   16.20    3.25   1
  -6   4  10   11.94    3.81   1
   6  -4 -10   13.41    4.70   1
  -6  -4  10   16.37    3.39   1
  -6   4   9   13.89    3.62   1
  -6  -4   9   16.11    4.23   1
   6  -4  -9   15.32    3.62   1
  -6  -4   9   12.26    2.87   1
  -6   4   8   21.35    4.16   1
  -6  -4   8   14.19    3.00   1
   6  -4  -8   22.06    4.60   1
  -6  -4   8   31.96    4.10   1
  -6   4   7   17.27    3.42   1
  -6  -4   7   19.54    2.98   1
   6  -4  -7   15.87    4.93   1
  -6  -4   7   11.60    2.59   1
  -6  -4   6   61.17    4.83   1
   6  -4  -6   46.37    6.65   1
  -6  -4   6   49.05    4.38   1
  -6  -4   5   31.26    4.71   1
   6  -4  -5   34.09    5.44   1
  -6  -4   5   33.24    4.90   1
   6  -4  -5   21.30    4.67   1
  -6  -4   4   49.45    4.66   1
   6  -4  -4   58.94    6.96   1
  -6  -4   4   54.75    4.66   1
   6  -4  -4   35.22    5.66   1
  -6  -4   3   37.31    4.25   1
   6  -4  -3   55.95    5.82   1
  -6  -4   3   49.20    4.13   1
   6  -4  -3   35.68    6.20   1
  -6  -4   2   22.28    3.17   1
   6  -4  -2   20.25    5.44   1
  -6  -4   2   18.59    4.40   1
   6  -4  -2    9.78    6.41   1
  -6  -4   1   34.15    4.00   1
   6  -4  -1   28.81    5.38   1
  -6  -4   1   34.69    3.90   1
   6  -4  -1   32.52    4.87   1
  -6  -4   0   12.20    2.40   1
   6  -4   0   17.93    5.95   1
  -6  -4   0   14.25    2.63   1
   6  -4   0   20.21    4.34   1
   6  -4   1   20.42    5.39   1
  -6  -4  -1   15.48    2.62   1
  -6  -4  -1   20.26    3.06   1
   6  -4   1   23.68    5.46   1
   6  -4   2   18.07    4.22   1
  -6  -4  -2   19.66    3.02   1
  -6  -4  -2   17.15    3.00   1
   6  -4   2   17.18    3.59   1
   6  -4   3    6.96    3.74   1
  -6  -4  -3   18.30    2.61   1
  -6  -4  -3   12.58    2.85   1
   6  -4   3    7.80    5.28   1
   6  -4   4   22.92    4.86   1
  -6  -4  -4   33.77    3.97   1
  -6  -4  -4   21.84    2.88   1
   6  -4   4   17.86    3.56   1
   6  -4   5   11.93    4.43   1
  -6  -4  -5   12.01    3.39   1
   6  -4   5    4.75    4.80   1
  -6  -4  -5   -2.19    3.32   1
   6  -4   6   28.29    5.93   1
  -6  -4  -6   13.40    2.19   1
   6  -4   6    5.38    3.57   1
  -6  -4  -6    3.99    2.20   1
   6  -4   7   23.37    7.28   1
  -6  -4  -7   12.15    4.03   1
   6  -4   7    5.65    4.76   1
  -6  -4  -7    2.71    3.07   1
   6  -4   8   16.59    7.58   1
  -6  -4  -8   15.77    2.25   1
   6  -4   8   13.73    5.18   1
  -6  -4  -8    6.46    1.95   1
   6  -4   9   13.79    8.80   1
  -6  -4  -9   12.06    3.10   1
   6  -4   9    6.14    5.39   1
  -6  -4  -9    6.66    1.99   1
   6  -4  10   24.78    4.60   1
  -6  -4 -10   23.83    2.77   1
   6  -4  10   28.41    4.19   1
  -6  -4 -10   26.39    3.03   1
   6  -4  11    5.96    4.96   1
  -6  -4 -11    3.73    3.94   1
   6  -4  11    7.35    3.66   1
  -6  -4 -11    0.78    3.45   1
   6  -4  12   29.91    5.49   1
  -6  -4 -12   12.12    2.52   1
   6  -4  12   33.49    4.85   1
  -6  -4 -12    8.81    2.53   1
   6  -4  13   15.13    7.31   1
  -6  -4 -13    0.35    2.94   1
   6  -4  13    1.94    4.68   1
  -6  -4 -13    0.97    3.01   1
   6  -4  14    5.19    6.76   1
  -6  -4 -14   11.65    2.13   1
   6  -4  14    7.65    3.29   1
  -6  -4 -14   18.55    2.70   1
   6  -4  15    3.93    6.93   1
  -6  -4 -15    6.14    3.03   1
   6  -4  15   17.79    4.79   1
  -6  -4 -15    2.64    3.13   1
   6  -4  16   14.41    4.67   1
  -6  -4 -16    5.86    2.16   1
   6  -4  16    7.88    2.93   1
  -6  -4 -16    8.84    2.65   1
   6  -4  17   21.87    5.74   1
  -6  -4 -17    0.66    2.68   1
   6  -4  17    4.83    4.38   1
  -6  -4 -17    0.81    4.35   1
   6  -4  18    6.11    4.29   1
  -6  -4 -18    8.35    2.03   1
   6  -4  18    9.54    3.41   1
  -6  -4 -18    6.40    2.56   1
   6  -4  19   -3.76    5.43   1
  -6  -4 -19    6.90    3.88   1
   6  -4  19    3.40    3.47   1
  -6  -4 -19    1.16    3.60   1
   6  -4  20    5.47    5.67   1
  -6  -4 -20    7.59    2.36   1
   6  -4  20   10.91    4.07   1
   6  -4  21    1.37    4.13   1
  -6  -4 -21    1.28    4.14   1
   6  -4  21    5.31    3.90   1
   6  -4  22   13.02    4.39   1
  -6  -4 -22    0.45    4.01   1
   6  -4  22   -2.34    3.58   1
   6  -4  23   -3.17    5.72   1
  -6  -4 -23   -1.98    4.89   1
   6  -4  23    8.33    3.79   1
   6  -4  24    3.57    4.17   1
   6  -4  25    2.94    3.27   1
   6  -4  26    2.50    3.70   1
   6  -4  26    7.14    5.46   1
  -6  -5  24    8.65    7.84   1
   6   5 -24    6.64    8.52   1
  -6  -5  23    2.36    4.93   1
   6   5 -23    1.55    5.01   1
   6   5 -22   -3.30    6.47   1
  -6   5  21   14.80    5.23   1
   6  -5 -21    9.79    4.78   1
  -6   5  20   11.59    6.92   1
   6  -5 -20    5.76    5.99   1
  -6  -5  20    5.94    3.57   1
   6   5 -20    9.59    8.39   1
  -6   5  19    2.82    5.23   1
   6  -5 -19   15.67    5.91   1
  -6  -5  19    3.55    5.14   1
  -6  -5  18   10.07    3.66   1
  -6   5  18   16.51    7.06   1
   6  -5 -18   10.76    6.36   1
  -6  -5  18    2.35    3.59   1
  -6   5  17    9.78    4.86   1
  -6  -5  17   11.65    3.58   1
   6  -5 -17    3.06    4.31   1
  -6  -5  16    7.53    5.12   1
  -6   5  16   11.64    6.91   1
   6  -5 -16   10.56    4.66   1
  -6  -5  16    9.80    6.52   1
  -6   5  15   11.86    4.85   1
  -6  -5  15    4.64    3.57   1
   6  -5 -15  -10.29    8.61   1
  -6  -5  15    4.79    4.03   1
  -6  -5  14    4.47    5.41   1
  -6   5  14    6.66    6.45   1
   6  -5 -14    1.33    5.97   1
  -6  -5  14    6.51    5.65   1
  -6   5  13    9.04    6.67   1
  -6  -5  13    7.65    5.06   1
   6  -5 -13   22.85    4.69   1
  -6  -5  13    4.28    5.55   1
  -6   5  12   -2.25    4.68   1
  -6  -5  12   13.29    5.65   1
   6  -5 -12    9.63    7.63   1
  -6  -5  12   -2.66    3.76   1
  -6   5  11   10.45    7.17   1
  -6  -5  11    6.29    4.88   1
   6  -5 -11   -5.50    7.92   1
  -6  -5  11    6.74    5.33   1
  -6  -5  10    3.52    4.95   1
   6  -5 -10   18.70    8.78   1
  -6  -5  10   -2.71    5.21   1
  -6  -5   9    2.59    5.12   1
   6  -5  -9   20.03    5.06   1
  -6  -5   9   10.83    3.65   1
   6  -5  -9   15.18    5.90   1
  -6  -5   8    5.79    9.09   1
   6  -5  -8   13.32    9.51   1
  -6  -5   8    3.48    5.86   1
   6  -5  -8    8.71    6.13   1
  -6  -5   7   18.96   11.06   1
   6  -5  -7   11.64    8.44   1
  -6  -5   7    7.74    2.88   1
   6  -5  -7    3.04    8.07   1
  -6  -5   6   17.57    7.79   1
   6  -5  -6   15.89    8.81   1
  -6  -5   6    8.82    2.96   1
   6  -5  -6   18.26    7.26   1
  -6  -5   5   16.15    6.58   1
   6  -5  -5    4.39    6.47   1
  -6  -5   5    6.86    2.52   1
   6  -5  -5    6.01    7.12   1
  -6  -5   4   11.59    4.16   1
   6  -5  -4   18.17    6.40   1
  -6  -5   4    4.50    2.64   1
   6  -5  -4    9.52    4.11   1
  -6  -5   3   16.69    6.42   1
   6  -5  -3   10.78    8.82   1
  -6  -5   3    4.32    4.03   1
   6  -5  -3    8.04    4.61   1
  -6  -5   2    8.06    4.52   1
   6  -5  -2   13.18    6.23   1
  -6  -5   2    9.77    4.10   1
   6  -5  -2   13.21    4.41   1
  -6  -5   1    9.75    5.71   1
   6  -5  -1   16.81    8.91   1
  -6  -5   1    1.12    3.87   1
   6  -5  -1   10.48    4.26   1
   6  -5   0    9.95    5.41   1
  -6  -5   0   -0.22    4.29   1
  -6  -5   0   10.34    2.87   1
   6  -5   0    9.84    4.05   1
  -6  -5  -1   14.26    6.67   1
   6  -5   1    8.50    5.15   1
  -6  -5  -1    8.58    3.57   1
   6  -5   1   18.98    4.89   1
   6  -5   2    3.33    5.02   1
  -6  -5  -2    6.61    4.09   1
  -6  -5  -2    4.64    3.99   1
   6  -5   2    9.85    5.66   1
   6  -5   3    5.02    6.72   1
  -6  -5  -3    5.60    5.63   1
  -6  -5  -3    4.10    2.63   1
   6  -5   3    6.88    5.56   1
   6  -5   4    0.52    4.99   1
  -6  -5  -4   11.47    3.01   1
   6  -5   4    0.26    5.07   1
   6  -5   5   14.72    7.47   1
  -6  -5  -5    6.17    5.33   1
  -6  -5  -5    9.43    4.04   1
   6  -5   5    9.61    3.66   1
   6  -5   6    5.56    6.84   1
   6  -5   6    5.07    5.31   1
  -6  -5  -6    8.43    3.01   1
   6  -5   7    0.51    5.68   1
  -6  -5  -7   10.76    2.54   1
   6  -5   7   17.00    4.79   1
  -6  -5  -7    5.86    4.24   1
   6  -5   8   -4.57    7.41   1
  -6  -5  -8    6.66    3.86   1
   6  -5   8    4.60    6.05   1
  -6  -5  -8    0.43    4.40   1
   6  -5   9    0.79    5.02   1
  -6  -5  -9    0.75    4.19   1
   6  -5  10   18.97    6.02   1
  -6  -5 -10   -1.46    3.25   1
   6  -5  11    1.03    4.52   1
  -6  -5 -11    0.62    4.03   1
   6  -5  11    1.40    4.90   1
  -6  -5 -11    2.48    4.17   1
   6  -5  12  -11.17    8.23   1
  -6  -5 -12   -2.95    4.02   1
   6  -5  12    2.47    5.21   1
  -6  -5 -12    0.02    4.19   1
   6  -5  13    4.49    5.41   1
  -6  -5 -13   15.03    3.92   1
   6  -5  13    5.53    3.60   1
  -6  -5 -13   -0.61    4.13   1
   6  -5  14   -1.75    6.67   1
   6  -5  14    3.60    4.48   1
  -6  -5 -14    0.01    4.28   1
   6  -5  15    5.37    3.59   1
  -6  -5 -15    1.74    3.56   1
   6  -5  16    0.45    5.11   1
   6  -5  17    3.60    5.22   1
   6  -5  18    6.64    3.92   1
  -6  -5 -18    4.56    3.96   1
   6  -5  18    1.05    4.89   1
  -6  -6  14    3.78    4.47   1
  -6  -6  14    6.36    5.11   1
  -6  -6  13    2.13    4.05   1
  -6  -6  12    6.02    5.90   1
  -6  -6  12    9.52    4.62   1
  -6  -6  11    1.57    5.46   1
  -6  -6  10    4.24    4.65   1
  -6  -6   9  -12.37    7.37   1
  -6  -6   9    4.63    4.51   1
  -6  -6   8   -7.90    7.80   1
  -6  -6   4   -4.29    4.79   1
  -6  -6   4    1.07    3.75   1
  -6  -6   3    1.33    4.29   1
  -6  -6   2    1.42    4.20   1
  -6  -6   2    1.92    3.94   1
  -6  -6   1   -2.16    4.76   1
  -6  -6  -5    5.90    3.28   1
  -6  -6  -7    0.46    3.29   1
  -6  -6  -9    7.13    3.01   1
  -6  -6 -10    0.88    5.77   1
  -7   0  37    1.34    5.48   1
   7   0 -37    0.38    4.75   1
   7   0 -36   -2.05    4.17   1
  -7   0  35    9.74    6.66   1
   7   0 -35    4.40    7.09   1
  -7   0  34    3.73    4.66   1
   7   0 -34    7.96    4.40   1
  -7   0  33    4.35    5.20   1
   7   0 -33   24.85    8.40   1
  -7   0  32    5.67    6.27   1
   7   0 -32   13.04    8.10   1
  -7   0  31   -2.23    6.06   1
   7   0 -31    9.27    4.90   1
  -7   0  30    3.50    5.75   1
   7   0 -30   12.43    7.10   1
  -7   0  29    3.20    5.74   1
   7   0 -29   10.35    6.25   1
  -7   0  28    1.40    5.44   1
   7   0 -28    5.51    4.43   1
  -7   0  27    2.14    5.35   1
   7   0 -27    2.16    6.87   1
  -7   0  26   -3.96    4.30   1
   7   0 -26   33.68    7.23   1
  -7   0  25    4.59    3.77   1
   7   0 -25    8.45    5.22   1
  -7   0  24    5.89    3.50   1
   7   0 -24   14.23    7.49   1
  -7   0  23    1.07    3.35   1
   7   0 -23    2.74    7.08   1
  -7   0  22    4.90    4.80   1
   7   0 -22    4.45    6.86   1
  -7   0  21    6.40    5.13   1
   7   0 -21    3.94    4.94   1
  -7   0  20    6.98    6.30   1
   7   0 -20    2.47    6.31   1
  -7   0  19   12.92    6.49   1
   7   0 -19    6.62    5.87   1
  -7   0  18   11.88    5.53   1
   7   0 -18   -5.25    5.32   1
  -7   0  17    2.40    5.03   1
   7   0 -17    8.65    3.88   1
  -7   0  16    6.15    4.52   1
   7   0 -16    1.30    4.82   1
  -7   0  15    3.30    3.10   1
   7   0 -15   -7.43    4.76   1
  -7   0  14    0.57    3.88   1
   7   0 -14   14.72    4.87   1
  -7   0  13    3.86    3.53   1
   7   0 -13    9.28    4.77   1
  -7   0  12    8.02    4.09   1
   7   0 -12    2.98    2.13   1
  -7   0  11    0.76    3.75   1
   7   0 -11    1.01    3.51   1
  -7   0  10    3.32    3.00   1
   7   0 -10    6.98    3.18   1
  -7   0   9    2.29    2.77   1
   7   0  -9    2.91    3.08   1
  -7   0   8    3.20    3.39   1
   7   0  -8    1.65    1.93   1
  -7   0   7    4.00    3.41   1
   7   0  -7    8.00    3.08   1
  -7   0   6   13.78    2.92   1
   7   0  -6    3.63    2.29   1
  -7   0   5    2.68    1.94   1
   7   0  -5    2.49    2.48   1
  -7   0   4    3.18    2.01   1
   7   0  -4    5.61    2.25   1
   7   0  -3    1.70    1.49   1
   7   0  17    0.75    1.47   1
   7   0  19    2.06    2.01   1
   7   0  20    1.23    2.36   1
  -7   0 -20    3.92    3.27   1
  -7   0 -21    1.25    3.11   1
   7   0  22    0.15    2.34   1
  -7   0 -22    1.89    3.29   1
   7   0  23    0.22    2.50   1
  -7   0 -23    0.75    3.55   1
   7   0  24    0.28    2.55   1
  -7   0 -24    0.75    3.33   1
   7   0  25    2.90    1.67   1
  -7   0 -25    0.78    3.81   1
  -7   0 -26    5.45    3.33   1
  -7   0 -27    0.19    3.43   1
   7   0  28    0.37    2.43   1
  -7   0 -28    5.04    2.23   1
   7  -1 -37    9.80    5.14   1
   7   1 -37   -3.37    4.95   1
  -7   1  35    6.34    3.96   1
  -7  -1  35   -1.00    4.76   1
   7  -1 -35    1.34    4.22   1
   7   1 -35    6.37    3.62   1
  -7   1  34    1.52    4.11   1
  -7  -1  34    3.89    6.20   1
   7  -1 -34   12.42    6.16   1
   7   1 -34    1.15    5.90   1
  -7   1  33    3.13    4.13   1
  -7  -1  33   16.05    6.10   1
   7  -1 -33    4.04    4.46   1
   7   1 -33    0.32    4.99   1
  -7   1  32    4.51    4.85   1
  -7  -1  32    0.03    4.60   1
   7  -1 -32   11.93    6.87   1
   7   1 -32    1.13    8.18   1
  -7   1  31   14.37    4.17   1
  -7  -1  31   23.61    6.70   1
   7  -1 -31    8.62    4.97   1
   7   1 -31    7.04    7.12   1
  -7   1  30   11.87    4.55   1
  -7  -1  30    7.64    5.14   1
   7  -1 -30   10.01    6.54   1
   7   1 -30    8.93    4.66   1
  -7   1  29    4.42    4.45   1
  -7  -1  29   11.86    5.63   1
   7  -1 -29   14.01    4.89   1
   7   1 -29   12.62    4.88   1
  -7   1  28   28.61    4.48   1
  -7  -1  28   34.50    5.47   1
   7  -1 -28   21.15    7.34   1
   7   1 -28   33.56    5.27   1
  -7   1  27    0.57    4.50   1
  -7  -1  27    4.42    5.43   1
   7  -1 -27   10.14    4.79   1
   7   1 -27    0.29    4.60   1
  -7   1  26   21.09    4.07   1
  -7  -1  26   26.36    4.90   1
   7  -1 -26   29.78    7.03   1
   7   1 -26   22.90    4.42   1
  -7   1  25  -13.61    6.75   1
  -7  -1  25   15.36    5.88   1
   7  -1 -25   10.07    4.96   1
   7   1 -25    1.98    6.98   1
  -7   1  24   39.54    4.74   1
  -7  -1  24   40.95    5.04   1
   7  -1 -24   30.12    5.17   1
   7   1 -24   23.32    4.87   1
  -7   1  23    5.89    4.56   1
  -7  -1  23    5.82    5.05   1
   7  -1 -23    0.83    5.24   1
   7   1 -23    3.64    6.88   1
  -7   1  22   12.50    2.77   1
  -7  -1  22   11.73    3.00   1
   7  -1 -22   14.64    6.48   1
   7   1 -22   16.69    7.39   1
  -7   1  21   15.50    5.33   1
  -7  -1  21    9.71    4.82   1
   7  -1 -21    4.12    3.64   1
   7   1 -21   14.40    7.43   1
  -7   1  20   -0.42    4.85   1
  -7  -1  20    7.47    4.85   1
   7  -1 -20    4.59    4.61   1
   7   1 -20   14.27    5.90   1
  -7   1  19    6.40    4.43   1
  -7  -1  19    1.66    4.77   1
   7  -1 -19    7.37    4.58   1
   7   1 -19    6.60    5.34   1
  -7   1  18    9.84    2.47   1
  -7  -1  18    9.82    3.46   1
   7  -1 -18    8.65    2.47   1
   7   1 -18    9.71    2.70   1
  -7   1  17    4.97    2.09   1
  -7  -1  17    5.10    4.48   1
   7  -1 -17   14.68    4.30   1
   7   1 -17   10.89    4.92   1
  -7   1  16    5.37    2.13   1
  -7  -1  16    6.79    3.92   1
   7  -1 -16   -3.82    3.57   1
   7   1 -16    1.42    3.50   1
  -7   1  15    6.66    1.85   1
  -7  -1  15    8.50    2.37   1
   7  -1 -15    9.86    2.37   1
   7   1 -15   14.08    2.60   1
  -7   1  14   12.66    2.46   1
  -7  -1  14   21.40    3.21   1
   7  -1 -14   12.57    2.95   1
   7   1 -14   14.99    2.78   1
  -7   1  13    6.77    2.25   1
  -7  -1  13    8.48    2.00   1
   7  -1 -13    5.98    2.26   1
   7   1 -13   17.28    3.38   1
  -7   1  12   67.37    3.88   1
  -7  -1  12   61.99    4.10   1
   7  -1 -12   63.59    4.45   1
   7   1 -12   54.94    3.80   1
  -7   1  11    5.23    2.72   1
  -7  -1  11   12.36    4.20   1
   7  -1 -11    6.61    2.69   1
   7   1 -11    3.40    1.50   1
  -7   1  10   60.66    4.56   1
  -7  -1  10   59.94    3.17   1
   7  -1 -10   65.16    4.01   1
   7   1 -10   54.64    2.99   1
  -7   1   9   26.05    2.99   1
  -7  -1   9   26.77    2.17   1
   7  -1  -9   26.35    2.77   1
   7   1  -9   20.13    2.36   1
  -7   1   8   54.22    3.83   1
  -7  -1   8   55.54    2.37   1
   7  -1  -8   42.42    3.08   1
   7   1  -8   45.98    2.71   1
  -7   1   7   29.11    3.12   1
  -7  -1   7   22.36    1.74   1
   7  -1  -7   26.12    2.47   1
   7   1  -7   29.84    2.30   1
  -7   1   6   75.77    3.32   1
   7  -1  -6   67.23    3.14   1
  -7  -1   6   65.83    2.58   1
   7   1  -6   72.93    3.25   1
  -7   1   5   65.64    2.78   1
  -7  -1   5   64.25    1.81   1
   7  -1  -5   59.75    2.68   1
   7   1  -5   76.47    3.11   1
  -7   1   4   24.09    2.25   1
  -7  -1   4   23.22    1.60   1
   7  -1  -4   17.27    1.70   1
   7   1  -4   19.86    1.64   1
  -7   1   3   33.61    2.43   1
   7  -1  -3   28.72    2.04   1
  -7   1   2    7.02    2.22   1
   7  -1  -2    2.88    2.61   1
   7  -1  -1    3.34    2.60   1
   7  -1  -1    5.36    2.76   1
   7  -1   0    2.06    0.87   1
   7  -1   0    3.17    2.08   1
   7  -1   1    3.53    2.25   1
   7  -1   1   -5.15    2.26   1
   7  -1   2    1.59    1.98   1
   7  -1   2    1.52    2.45   1
   7  -1   3    0.01    1.98   1
   7  -1   3    2.88    0.95   1
   7  -1   4    0.08    0.91   1
   7  -1   4    1.17    1.92   1
   7  -1   5    3.16    0.92   1
   7  -1   5    6.74    2.24   1
   7  -1   6    3.42    1.62   1
   7  -1   6    4.63    1.77   1
   7  -1   7   36.63    1.90   1
   7  -1   7   39.62    1.95   1
   7  -1   8   -6.49    2.26   1
   7  -1   8    0.71    1.83   1
   7  -1   9   58.24    2.90   1
   7  -1   9   60.93    3.39   1
   7  -1  10    4.00    1.90   1
   7  -1  10    2.20    0.85   1
   7  -1  11   42.83    2.29   1
   7  -1  12    4.14    1.15   1
   7  -1  12    3.55    2.27   1
   7  -1  13    4.64    1.31   1
   7  -1  13    6.79    2.11   1
   7  -1  14    3.25    2.58   1
   7  -1  14    7.10    2.32   1
   7  -1  15    0.92    3.14   1
   7  -1  15   -0.18    2.76   1
   7  -1  16    4.92    2.77   1
   7  -1  16    4.81    2.20   1
   7  -1  17    2.41    2.98   1
   7  -1  17    3.50    2.81   1
   7  -1  18    4.23    3.18   1
   7  -1  18    5.49    3.02   1
   7  -1  19    3.06    3.26   1
   7  -1  19    1.47    3.14   1
   7  -1  20    0.95    3.13   1
   7  -1  20    6.93    1.56   1
   7  -1  21    1.55    2.60   1
   7  -1  21    2.23    2.28   1
  -7  -1 -21    2.53    1.88   1
   7   1  22    1.04    1.84   1
   7  -1  22    1.69    1.37   1
  -7  -1 -22    2.70    1.34   1
   7   1  23    0.67    2.25   1
   7  -1  23    4.37    1.62   1
  -7  -1 -23    0.54    2.48   1
  -7  -1 -24    0.86    2.51   1
   7   1  25    1.07    2.22   1
   7  -1  25    1.53    2.36   1
  -7  -1 -25    2.08    1.77   1
  -7  -1 -26    1.29    2.97   1
  -7   1 -26    1.77    3.81   1
  -7   1 -27    3.38    2.90   1
  -7   1 -28    0.03    4.20   1
  -7   2  35    3.09    4.46   1
  -7  -2  35    4.04    3.98   1
   7  -2 -35    4.71    4.83   1
  -7   2  34    7.90    4.42   1
  -7  -2  34    1.25    5.90   1
   7  -2 -34   16.10    6.70   1
  -7   2  33   23.01    5.22   1
  -7  -2  33   27.96    4.13   1
   7  -2 -33   21.85    4.93   1
   7   2 -33   15.96    5.78   1
  -7   2  32    1.31    4.04   1
  -7  -2  32    0.96    4.20   1
   7  -2 -32   10.11    7.26   1
   7   2 -32   10.85    5.01   1
  -7   2  31   18.91    4.75   1
  -7  -2  31   21.67    4.80   1
   7  -2 -31   26.43    5.17   1
   7   2 -31   32.94    7.25   1
  -7   2  30   10.93    6.82   1
  -7  -2  30   10.45    3.64   1
   7  -2 -30    5.43    4.76   1
   7   2 -30    8.38    5.31   1
  -7   2  29   13.08    3.72   1
  -7  -2  29    8.90    3.62   1
   7  -2 -29   23.88    7.37   1
   7   2 -29   10.26    3.82   1
  -7   2  28    4.17    5.44   1
  -7  -2  28    5.68    5.08   1
   7  -2 -28    1.41    5.22   1
   7   2 -28    6.50    8.12   1
  -7   2  27   52.03    5.65   1
  -7  -2  27   59.46    6.17   1
   7  -2 -27   59.12    6.46   1
   7   2 -27   37.77    6.32   1
  -7   2  26   18.28    6.57   1
  -7  -2  26    2.59    5.94   1
   7  -2 -26   13.09    4.23   1
   7   2 -26   26.77    8.29   1
  -7   2  25   85.07    6.29   1
  -7  -2  25   92.68    6.60   1
   7  -2 -25  107.54    7.16   1
   7   2 -25   84.77    7.47   1
  -7   2  24   10.92    6.82   1
  -7  -2  24    8.52    5.80   1
   7  -2 -24    2.98    7.28   1
   7   2 -24   11.50    8.50   1
  -7   2  23   62.43    5.43   1
  -7  -2  23   61.84    5.60   1
   7  -2 -23   67.40    7.07   1
   7   2 -23   70.90    7.10   1
  -7   2  22    7.35    4.60   1
   7  -2 -22    9.09    4.76   1
  -7  -2  22    4.87    4.63   1
   7   2 -22    4.91    5.78   1
  -7   2  21   34.58    5.38   1
   7  -2 -21   25.26    3.96   1
  -7  -2  21   43.15    4.99   1
   7   2 -21   31.32    5.43   1
  -7   2  20    5.92    4.01   1
   7  -2 -20    5.69    4.41   1
  -7  -2  20    7.40    4.81   1
   7   2 -20    5.36    4.54   1
  -7   2  19   13.46    5.19   1
   7  -2 -19   14.01    3.97   1
  -7  -2  19   10.52    3.08   1
   7   2 -19   17.37    3.63   1
  -7   2  18    9.24    2.42   1
   7  -2 -18   14.08    3.14   1
  -7  -2  18   16.29    5.05   1
   7   2 -18    6.44    2.95   1
  -7   2  17    7.74    3.43   1
   7  -2 -17   12.42    4.76   1
  -7  -2  17    2.13    4.93   1
   7   2 -17    8.45    2.63   1
  -7   2  16   20.35    5.12   1
   7  -2 -16   12.10    2.84   1
  -7  -2  16   12.76    3.18   1
   7   2 -16   11.47    3.18   1
  -7   2  15    6.42    2.54   1
   7  -2 -15    3.97    3.56   1
  -7  -2  15   12.46    4.68   1
   7   2 -15   14.67    5.03   1
  -7   2  14   17.18    3.27   1
   7  -2 -14   27.76    4.02   1
  -7  -2  14   28.71    3.79   1
   7   2 -14   17.26    2.97   1
  -7   2  13    7.35    3.31   1
   7  -2 -13   10.66    4.66   1
  -7  -2  13    5.91    3.75   1
   7   2 -13   11.23    5.28   1
  -7   2  12  117.72    5.43   1
   7  -2 -12  106.15    5.09   1
  -7  -2  12  108.02    5.12   1
   7   2 -12  104.81    4.95   1
  -7   2  11   37.27    3.72   1
   7  -2 -11   22.88    2.99   1
  -7  -2  11   29.43    3.08   1
   7   2 -11   38.83    4.43   1
  -7   2  10  141.54    7.44   1
   7  -2 -10  133.60    5.88   1
  -7  -2  10  122.61    6.82   1
   7   2 -10  145.37    6.30   1
  -7   2   9  116.67    5.53   1
   7  -2  -9  100.65    4.62   1
  -7  -2   9   89.71    4.52   1
   7   2  -9   96.00    4.40   1
  -7   2   8  135.77    5.23   1
   7  -2  -8  124.95    4.46   1
  -7  -2   8  114.79    5.38   1
   7   2  -8  135.73    7.44   1
  -7   2   7   43.06    3.77   1
   7  -2  -7   30.36    3.06   1
  -7  -2   7   32.93    2.34   1
   7   2  -7   33.43    2.98   1
  -7   2   6   65.32    3.63   1
   7  -2  -6   55.78    3.63   1
  -7  -2   6   49.33    2.74   1
   7   2  -6   63.83    4.25   1
  -7   2   5    7.52    3.67   1
   7  -2  -5    2.09    3.71   1
  -7  -2   5    6.75    3.60   1
  -7  -2   4    2.64    2.50   1
  -7   2   4    5.85    3.67   1
   7  -2  -4    2.47    3.50   1
  -7  -2   4  -11.51    3.29   1
  -7   2   3   37.20    3.32   1
  -7  -2   3   36.98    2.44   1
   7  -2  -3   47.37    4.35   1
  -7  -2   3   30.16    2.28   1
  -7  -2   2    3.41    1.05   1
   7  -2  -2    9.49    2.83   1
  -7  -2   2    3.56    2.60   1
   7  -2  -2    1.32    2.91   1
  -7  -2   1   20.76    1.38   1
   7  -2  -1   30.72    2.73   1
  -7  -2   1   20.58    1.52   1
   7  -2  -1   10.39    2.15   1
  -7  -2   0    2.41    1.69   1
   7  -2   0   18.04    3.42   1
   7  -2   0    3.18    1.57   1
   7  -2   1    4.24    1.63   1
   7  -2   1    5.20    1.77   1
   7  -2   2    5.43    1.81   1
   7  -2   2   13.11    2.88   1
   7  -2   3    9.47    2.12   1
   7  -2   3    6.38    3.74   1
   7  -2   4   49.00    4.13   1
   7  -2   4   33.07    3.40   1
   7  -2   5   12.22    4.11   1
   7  -2   5    3.32    1.90   1
   7  -2   6   67.76    4.37   1
   7  -2   6   53.45    4.14   1
   7  -2   7    9.90    3.67   1
   7  -2   7    7.34    3.38   1
   7  -2   8   54.81    3.88   1
   7  -2   8   57.29    3.37   1
   7  -2   9    4.84    1.83   1
   7  -2   9    6.27    3.52   1
   7  -2  10   40.55    4.01   1
   7  -2  10   29.48    3.10   1
   7  -2  11   10.39    4.06   1
   7  -2  11    7.05    3.69   1
   7  -2  12   22.41    2.53   1
   7  -2  12   32.56    3.44   1
   7  -2  13   -0.40    4.23   1
   7  -2  13    0.98    5.18   1
   7  -2  14   18.48    2.64   1
   7  -2  14   10.54    2.31   1
   7  -2  15   -6.82    3.95   1
   7  -2  15    7.09    3.91   1
   7  -2  16    3.68    3.74   1
   7  -2  16    4.58    3.43   1
   7  -2  17   11.04    3.62   1
   7  -2  17    2.69    3.78   1
   7  -2  18    5.81    4.41   1
   7  -2  18    0.57    3.55   1
   7  -2  19    4.53    3.72   1
   7  -2  19    3.81    3.76   1
  -7  -2 -19    1.44    1.06   1
   7  -2  20    1.21    4.07   1
   7  -2  20   -4.87    3.50   1
  -7  -2 -20    2.07    1.40   1
   7  -2  21    1.39    3.35   1
   7  -2  21    2.32    3.87   1
  -7  -2 -21    2.57    1.73   1
   7  -2  22    3.54    2.30   1
   7  -2  22    4.27    3.62   1
  -7  -2 -22    1.96    1.13   1
   7   2  23    0.28    1.64   1
   7  -2  23   -7.62    3.16   1
   7  -2  23    1.22    3.66   1
  -7  -2 -23    0.44    2.10   1
   7  -2  24    1.03    3.11   1
   7   2  24    2.29    0.99   1
   7  -2  24    7.22    4.13   1
  -7  -2 -24    3.65    2.32   1
   7  -2  25    0.94    3.29   1
   7   2  25    2.70    1.50   1
   7  -2  25    3.48    3.95   1
  -7  -2 -25    1.55    2.24   1
   7  -2  26    0.47    3.44   1
   7  -2  26   11.60    3.91   1
   7  -2  27    0.85    3.42   1
   7  -2  27    9.40    2.56   1
  -7  -3  33    6.93    4.73   1
  -7   3  32    3.46    4.10   1
   7  -3 -32    1.48    5.18   1
  -7   3  31    2.43    3.85   1
  -7  -3  31   -3.37    4.46   1
   7   3 -31    5.42    8.61   1
  -7   3  30   15.43    3.73   1
  -7  -3  30   41.17    6.33   1
   7  -3 -30   41.85    6.22   1
   7   3 -30   25.96    9.66   1
  -7   3  29   16.60    5.53   1
   7  -3 -29   -1.79    7.40   1
  -7  -3  29    3.47    4.47   1
   7   3 -29    8.54    5.51   1
  -7   3  28   30.11    5.01   1
  -7  -3  28   35.94    5.17   1
   7  -3 -28   27.26    5.77   1
   7   3 -28   64.14    8.24   1
  -7   3  27    6.65    4.77   1
   7  -3 -27    0.54    5.41   1
  -7  -3  27    8.60    3.85   1
   7   3 -27   13.17    8.90   1
  -7   3  26   22.85    4.67   1
   7  -3 -26   55.79    7.08   1
  -7  -3  26   24.28    4.17   1
   7   3 -26   47.27    6.66   1
  -7   3  25   -1.35    5.62   1
   7  -3 -25    6.42    7.97   1
  -7  -3  25    9.69    5.33   1
   7   3 -25   14.75    8.40   1
  -7   3  24   19.40    4.28   1
   7  -3 -24   43.36    5.84   1
  -7  -3  24   19.38    3.49   1
   7   3 -24   37.18    5.77   1
  -7   3  23    6.90    5.21   1
   7  -3 -23    7.55    5.26   1
  -7  -3  23    6.77    5.44   1
   7   3 -23   43.68    8.08   1
  -7   3  22   25.03    4.40   1
   7  -3 -22   52.42    6.36   1
  -7  -3  22   31.15    5.02   1
   7   3 -22   32.68    4.70   1
  -7   3  21    6.98    5.69   1
   7  -3 -21   13.07    6.12   1
  -7  -3  21    3.52    4.85   1
   7   3 -21    3.01    4.96   1
  -7   3  20   34.98    5.41   1
   7  -3 -20   33.45    4.80   1
  -7  -3  20   20.30    4.27   1
   7   3 -20   28.77    8.07   1
  -7   3  19    4.98    5.09   1
   7  -3 -19    5.65    4.58   1
  -7  -3  19   11.88    5.17   1
   7   3 -19    4.56    5.12   1
  -7   3  18   17.47    3.57   1
   7  -3 -18   22.03    4.55   1
  -7  -3  18   27.40    5.56   1
   7   3 -18   18.59    4.59   1
  -7   3  17    3.47    4.72   1
   7  -3 -17   -0.40    7.02   1
  -7  -3  17   12.23    5.61   1
   7   3 -17    4.03    4.95   1
  -7   3  16   13.74    3.31   1
   7  -3 -16    8.34    5.83   1
  -7  -3  16   28.41    3.82   1
   7   3 -16   13.84    3.63   1
  -7   3  15   19.59    5.48   1
   7  -3 -15   10.71    3.21   1
  -7  -3  15   20.60    3.42   1
   7   3 -15   18.17    3.72   1
  -7   3  14   40.78    4.52   1
   7  -3 -14   23.61    4.41   1
  -7  -3  14   33.08    4.16   1
   7   3 -14   26.15    3.85   1
  -7   3  13   26.24    4.38   1
   7  -3 -13   30.00    4.84   1
  -7  -3  13   31.28    3.85   1
   7   3 -13   36.64    5.01   1
  -7   3  12   47.46    5.64   1
   7  -3 -12   32.60    4.66   1
  -7  -3  12   33.29    4.81   1
   7   3 -12   44.32    5.49   1
  -7   3  11   34.12    4.71   1
   7  -3 -11   23.68    3.86   1
  -7  -3  11   57.99    4.52   1
   7   3 -11   49.65    5.03   1
  -7   3  10   35.19    5.03   1
   7  -3 -10   56.98    5.59   1
  -7  -3  10   45.10    3.82   1
   7   3 -10   53.08    5.69   1
  -7   3   9   69.80    7.23   1
   7  -3  -9   72.22    5.44   1
  -7  -3   9   67.71    4.88   1
   7   3  -9   71.82    7.07   1
  -7   3   8  123.40    6.93   1
   7  -3  -8  106.24    7.69   1
  -7  -3   8  107.00    6.23   1
  -7   3   7   29.61    4.60   1
  -7  -3   7   44.49    4.56   1
   7  -3  -7   18.14    4.14   1
  -7  -3   7   40.41    5.28   1
  -7   3   6  253.61    9.49   1
  -7  -3   6  271.85    7.72   1
   7  -3  -6  255.17    9.07   1
  -7  -3   6  252.14    7.59   1
  -7   3   5   90.79    5.87   1
   7  -3  -5   86.83    6.12   1
  -7  -3   5   83.62    4.10   1
   7  -3  -4  112.13    6.59   1
  -7  -3   4  106.65    6.53   1
  -7  -3   3   74.68    4.39   1
   7  -3  -3   75.54    5.89   1
  -7  -3   3   72.53    3.19   1
   7  -3  -3   67.83    6.07   1
  -7  -3   2    4.77    3.78   1
   7  -3  -2    3.92    5.73   1
  -7  -3   2    4.44    3.87   1
   7  -3  -2    2.87    5.38   1
  -7  -3   1   15.44    2.24   1
   7  -3  -1   11.39    3.36   1
  -7  -3   1   14.66    1.90   1
   7  -3  -1   20.89    3.65   1
  -7  -3   0    2.79    3.10   1
   7  -3   0    3.29    5.00   1
  -7  -3   0    3.29    2.83   1
   7  -3   0    2.42    5.01   1
  -7  -3  -1   39.67    2.82   1
   7  -3   1   42.08    3.70   1
  -7  -3  -1   39.18    2.20   1
   7  -3   1   45.18    4.26   1
   7  -3   2    3.91    3.04   1
  -7  -3  -2   10.73    3.17   1
  -7  -3  -2    6.02    3.43   1
   7  -3   2    6.67    5.79   1
   7  -3   3   52.42    4.10   1
  -7  -3  -3   47.02    2.65   1
  -7  -3  -3   44.41    2.52   1
   7  -3   3   41.76    4.08   1
   7  -3   4    6.34    4.47   1
  -7  -3  -4    6.77    2.79   1
  -7  -3  -4    5.27    3.18   1
   7  -3   4    4.34    5.18   1
   7  -3   5   28.14    4.24   1
  -7  -3  -5   48.49    1.95   1
  -7  -3  -5   42.01    2.16   1
   7  -3   5   38.41    4.43   1
   7  -3   6   -1.26    4.55   1
  -7  -3  -6    3.45    2.52   1
  -7  -3  -6    1.57    3.09   1
   7  -3   6   -2.99    5.46   1
   7  -3   7   48.21    4.41   1
  -7  -3  -7   32.83    1.73   1
  -7  -3  -7   45.03    2.40   1
   7  -3   7   48.21    4.61   1
   7  -3   8    8.55    5.27   1
  -7  -3  -8    1.30    2.46   1
  -7  -3  -8    2.92    2.79   1
   7  -3   8    5.06    5.13   1
   7  -3   9   57.43    5.90   1
  -7  -3  -9   57.22    2.92   1
  -7  -3  -9   62.81    3.99   1
   7  -3   9   59.72    4.78   1
   7  -3  10    8.13    5.66   1
  -7  -3 -10    1.74    2.62   1
   7  -3  10    2.62    5.10   1
  -7  -3 -10    3.50    3.24   1
   7  -3  11   27.96    4.36   1
  -7  -3 -11   26.87    1.98   1
   7  -3  11   41.71    4.70   1
  -7  -3 -11   30.09    1.99   1
   7  -3  12    5.51    4.14   1
  -7  -3 -12    1.39    2.36   1
   7  -3  12   10.47    4.95   1
  -7  -3 -12    2.70    2.34   1
   7  -3  13   25.79    3.97   1
  -7  -3 -13   16.05    1.64   1
   7  -3  13   22.23    3.40   1
  -7  -3 -13   21.25    2.10   1
   7  -3  14    2.76    5.26   1
  -7  -3 -14    1.55    2.18   1
   7  -3  14    2.80    4.42   1
  -7  -3 -14    1.17    2.52   1
   7  -3  15   12.21    3.78   1
  -7  -3 -15   19.39    1.78   1
   7  -3  15    8.74    2.49   1
  -7  -3 -15   10.99    2.93   1
   7  -3  16    2.24    5.72   1
  -7  -3 -16    3.12    1.73   1
   7  -3  16    8.09    4.43   1
  -7  -3 -16    1.07    2.54   1
   7  -3  17    7.41    5.85   1
  -7  -3 -17    5.48    1.66   1
   7  -3  17    0.89    3.09   1
   7  -3  18    2.08    5.16   1
  -7  -3 -18    1.17    2.14   1
   7  -3  18    7.34    5.61   1
   7  -3  19   10.55    3.11   1
   7  -3  19   11.37    3.64   1
  -7  -3 -19    2.42    1.66   1
  -7  -3 -19    1.08    2.52   1
   7  -3  20    1.70    4.44   1
   7  -3  20   12.68    4.75   1
  -7  -3 -20    2.86    2.29   1
  -7  -3 -20    1.68    2.25   1
   7  -3  21    1.36    4.50   1
   7  -3  21   16.17    4.54   1
  -7  -3 -21    1.78    2.81   1
   7  -3  22    1.69    4.43   1
  -7  -3 -22    1.59    2.35   1
   7  -3  23    5.83    3.17   1
   7  -3  23    6.25    3.37   1
   7  -3  24    1.01    4.17   1
   7  -3  24   -1.85    4.69   1
   7  -3  25    1.79    3.01   1
   7  -3  26    5.08    3.13   1
  -7  -4  28    7.11    5.03   1
   7   4 -28    3.65    6.52   1
  -7   4  27   14.17    4.42   1
   7  -4 -27   21.45    5.17   1
  -7  -4  27   15.62    6.68   1
   7   4 -27   16.24    5.25   1
  -7   4  26   12.72    4.29   1
   7  -4 -26    7.29    4.74   1
  -7  -4  26   -0.66    4.02   1
   7   4 -26   -0.10    6.35   1
  -7   4  25   18.90    4.79   1
   7  -4 -25   22.43    4.41   1
  -7  -4  25   21.09    4.47   1
   7   4 -25   21.54    7.43   1
  -7   4  24    9.91    4.05   1
   7  -4 -24    7.19    7.07   1
  -7  -4  24   12.05    4.22   1
   7   4 -24    5.33    7.39   1
  -7   4  23   24.16    4.59   1
   7  -4 -23   11.12    5.27   1
  -7  -4  23   19.82    3.69   1
   7   4 -23   31.70    6.66   1
  -7   4  22   11.88    4.98   1
   7  -4 -22   12.26    4.24   1
  -7  -4  22   14.41    5.88   1
   7   4 -22   12.96    5.36   1
  -7   4  21   49.64    8.08   1
   7  -4 -21   28.27    5.84   1
  -7  -4  21   41.57    5.63   1
   7   4 -21   43.80    6.73   1
  -7   4  20    9.88    6.65   1
   7  -4 -20    7.10    7.79   1
  -7  -4  20   -4.30    5.56   1
   7   4 -20   27.98    6.84   1
  -7   4  19   54.77    7.49   1
   7  -4 -19   39.12    6.69   1
  -7  -4  19   53.23    5.97   1
   7   4 -19   61.95    8.53   1
  -7   4  18   32.43    8.22   1
   7  -4 -18   13.44    5.84   1
  -7  -4  18    8.56    3.30   1
   7   4 -18   17.44    4.91   1
  -7   4  17   49.88    7.03   1
   7  -4 -17   60.54    6.84   1
  -7  -4  17   34.54    4.41   1
   7   4 -17   48.96    7.69   1
  -7   4  16   38.85    5.38   1
   7  -4 -16   33.96    5.52   1
  -7  -4  16   32.38    5.24   1
   7   4 -16   17.40    4.63   1
  -7   4  15   25.00    5.00   1
   7  -4 -15   18.38    3.76   1
  -7  -4  15   23.09    3.93   1
   7   4 -15   39.86    5.61   1
  -7   4  14   59.73    6.71   1
   7  -4 -14   57.46    6.03   1
  -7  -4  14   55.57    4.44   1
   7   4 -14   41.93    5.50   1
  -7   4  13   15.70    4.48   1
   7  -4 -13   33.70    5.48   1
  -7  -4  13   11.55    3.17   1
  -7  -4  12   69.54    6.50   1
  -7   4  12   85.31    7.18   1
   7  -4 -12   85.52    7.32   1
  -7  -4  12   63.89    5.18   1
  -7   4  11   17.26    4.49   1
  -7  -4  11   15.22    4.30   1
   7  -4 -11   24.74    6.00   1
  -7  -4  11   22.24    3.12   1
  -7  -4  10   40.61    4.78   1
  -7   4  10   37.95    5.16   1
   7  -4 -10   37.89    5.81   1
  -7  -4  10   47.77    4.85   1
  -7   4   9   20.22    3.40   1
  -7  -4   9    5.93    3.12   1
   7  -4  -9   15.58    4.01   1
  -7  -4   9   42.23    4.41   1
  -7   4   8   42.82    5.30   1
  -7  -4   8   39.87    3.98   1
   7  -4  -8   30.30    4.61   1
  -7  -4   8   43.89    3.85   1
  -7  -4   7    8.38    3.01   1
   7  -4  -7    4.98    6.32   1
  -7  -4   7   11.27    5.34   1
  -7  -4   6   14.49    3.28   1
   7  -4  -6   20.39    4.57   1
  -7  -4   6   25.94    3.76   1
   7  -4  -6   16.91    3.92   1
  -7  -4   5    5.78    3.08   1
   7  -4  -5    1.71    6.12   1
  -7  -4   5   13.43    4.74   1
   7  -4  -5    8.25    4.08   1
  -7  -4   4   11.19    4.62   1
   7  -4  -4    7.23    6.55   1
  -7  -4   4    8.15    3.20   1
   7  -4  -4    5.43    5.67   1
  -7  -4   3   24.73    3.16   1
   7  -4  -3   36.30    6.10   1
  -7  -4   3   21.40    3.25   1
   7  -4  -3   31.05    5.23   1
  -7  -4   2   21.23    3.08   1
   7  -4  -2    9.21    3.74   1
  -7  -4   2   19.30    2.97   1
   7  -4  -2   10.30    3.55   1
  -7  -4   1   36.96    4.33   1
   7  -4  -1   27.63    5.20   1
  -7  -4   1   30.90    3.55   1
   7  -4  -1   37.25    4.28   1
  -7  -4   0   20.09    2.96   1
   7  -4   0   33.90    5.54   1
  -7  -4   0   31.64    3.82   1
   7  -4   0   35.96    4.45   1
  -7  -4  -1    1.81    3.88   1
   7  -4   1    3.98    6.05   1
  -7  -4  -1   11.23    2.90   1
   7  -4   1   11.14    4.18   1
   7  -4   2   35.85    4.74   1
  -7  -4  -2   42.13    3.38   1
  -7  -4  -2   37.27    3.80   1
   7  -4   2   42.08    5.12   1
   7  -4   3   10.56    6.03   1
  -7  -4  -3    2.97    4.53   1
  -7  -4  -3    6.11    1.80   1
   7  -4   3   14.54    5.31   1
   7  -4   4   30.52    6.05   1
  -7  -4  -4   50.58    4.28   1
  -7  -4  -4   33.03    3.19   1
   7  -4   4   38.90    4.89   1
   7  -4   5    5.30    4.22   1
  -7  -4  -5    2.03    1.64   1
  -7  -4  -5    0.32    3.96   1
   7  -4   5    4.37    3.72   1
   7  -4   6   42.31    4.91   1
  -7  -4  -6   30.54    3.02   1
  -7  -4  -6   23.23    3.09   1
   7  -4   6   31.48    4.49   1
   7  -4   7    7.71    5.95   1
  -7  -4  -7    0.46    3.44   1
  -7  -4  -7  -11.06    3.10   1
   7  -4   7   13.55    4.56   1
   7  -4   8   24.55    4.81   1
  -7  -4  -8   21.96    2.57   1
  -7  -4  -8   20.26    2.54   1
   7  -4   8   18.94    4.77   1
   7  -4   9   17.51    6.40   1
  -7  -4  -9    2.88    2.64   1
  -7  -4  -9    1.28    3.68   1
   7  -4   9    7.85    4.75   1
   7  -4  10   14.54    5.91   1
  -7  -4 -10    9.54    2.13   1
   7  -4  10    9.86    2.91   1
  -7  -4 -10   10.88    2.12   1
   7  -4  11    5.93    5.37   1
  -7  -4 -11    0.06    2.33   1
   7  -4  11   -0.02    4.58   1
  -7  -4 -11    1.11    3.06   1
   7  -4  12   13.93    4.82   1
  -7  -4 -12   11.82    1.96   1
   7  -4  12    7.10    4.10   1
  -7  -4 -12   11.53    2.05   1
   7  -4  13   10.60    5.21   1
  -7  -4 -13   -1.80    2.74   1
   7  -4  13    2.46    4.10   1
  -7  -4 -13    0.24    3.84   1
   7  -4  14   19.51    7.10   1
  -7  -4 -14    2.20    2.21   1
   7  -4  14    7.43    4.04   1
  -7  -4 -14    0.12    2.95   1
   7  -4  15    8.21    5.26   1
  -7  -4 -15   20.06    1.86   1
   7  -4  15    5.46    2.88   1
  -7  -4 -15   -3.62    3.57   1
   7  -4  16    7.51    6.53   1
  -7  -4 -16    1.42    3.06   1
   7  -4  16    8.84    3.74   1
  -7  -4 -16    0.00    3.07   1
   7  -4  17    5.75    4.21   1
  -7  -4 -17    0.02    2.52   1
   7  -4  17    3.61    5.64   1
  -7  -4 -17    0.00    3.03   1
   7  -4  18    4.82    4.51   1
  -7  -4 -18    4.56    1.75   1
  -7  -4 -18    0.00    2.99   1
   7  -4  19   10.31    6.10   1
   7  -4  20    3.99    4.00   1
   7  -4  21    2.26    4.42   1
   7  -4  24    0.37    2.86   1
   7   5 -23   13.79    5.89   1
  -7  -5  22   10.45    4.67   1
  -7  -5  20   14.31    4.03   1
  -7   5  19   -0.87    6.06   1
   7  -5 -19   13.97    7.26   1
  -7  -5  18    7.13    2.97   1
  -7   5  18   14.37    5.23   1
   7  -5 -18   46.41    7.01   1
  -7  -5  18   14.63    3.96   1
  -7  -5  17    5.42    2.79   1
  -7   5  17   10.07    7.53   1
   7  -5 -17    0.39    4.24   1
  -7   5  16   24.25    5.30   1
  -7  -5  16   11.52    3.42   1
   7  -5 -16   18.27    4.42   1
  -7  -5  15    5.48    3.18   1
  -7   5  15    1.78    5.21   1
   7  -5 -15   16.12    5.79   1
  -7  -5  15    7.09    3.66   1
  -7  -5  14   11.04    3.46   1
  -7   5  14   16.03    3.77   1
   7  -5 -14   16.68    4.80   1
  -7   5  13    2.99    4.75   1
  -7  -5  13    6.21    4.86   1
   7  -5 -13   10.66    5.65   1
  -7  -5  13    5.24    3.99   1
  -7  -5  12   41.02    6.37   1
   7  -5 -12    6.97    9.03   1
  -7  -5  12    9.41    3.50   1
  -7  -5  11    3.08    5.56   1
   7  -5 -11   11.80    5.97   1
  -7  -5  11   10.93    3.70   1
  -7  -5  10   24.00    4.54   1
   7  -5 -10   14.40    5.90   1
  -7  -5  10   14.90    3.81   1
  -7  -5   9   15.82    4.49   1
   7  -5  -9    7.22    8.40   1
  -7  -5   9   12.52    4.59   1
   7  -5  -9   10.35    4.52   1
  -7  -5   8   21.63    5.92   1
   7  -5  -8   27.03    5.52   1
  -7  -5   8   10.48    3.17   1
   7  -5  -8   19.03    5.36   1
  -7  -5   7   15.69    7.77   1
   7  -5  -7    9.34    5.39   1
  -7  -5   7   12.02    2.80   1
   7  -5  -7   28.79    6.98   1
  -7  -5   6   24.63    8.42   1
   7  -5  -6   22.73    7.59   1
  -7  -5   6   24.43    3.62   1
   7  -5  -6   13.24    4.78   1
  -7  -5   5   21.28    5.34   1
   7  -5  -5   10.10    7.84   1
  -7  -5   5   24.25    4.32   1
  -7  -5   4   20.45    4.78   1
   7  -5  -4    7.14    8.28   1
  -7  -5   4   10.59    3.77   1
   7  -5  -4   10.19    4.81   1
  -7  -5   3   25.50    4.74   1
   7  -5  -3   24.22    5.62   1
  -7  -5   3   38.47    5.03   1
   7  -5  -3   24.88    4.77   1
  -7  -5   2    3.00    5.40   1
   7  -5  -2    1.77    8.27   1
  -7  -5   2    5.72    4.84   1
   7  -5  -2    6.83    4.97   1
  -7  -5   1   39.50    6.89   1
   7  -5  -1   25.05    6.85   1
  -7  -5   1   37.44    4.23   1
   7  -5  -1   23.15    6.04   1
  -7  -5   0    0.02    5.07   1
   7  -5   0   -4.41    7.87   1
  -7  -5   0    8.20    3.18   1
   7  -5   0    3.40    6.31   1
  -7  -5  -1   28.56    5.73   1
   7  -5   1   10.77    8.96   1
  -7  -5  -1   22.32    4.51   1
   7  -5   1   15.65    4.35   1
   7  -5   2   -8.36    5.89   1
  -7  -5  -2   -4.68    5.27   1
  -7  -5  -2    6.93    3.79   1
   7  -5   3   13.84    5.06   1
  -7  -5  -3   16.25    3.29   1
  -7  -5  -3   25.77    3.35   1
   7  -5   4   -4.74    7.80   1
  -7  -5  -4    1.54    4.32   1
  -7  -5  -4    3.86    4.08   1
   7  -5   5   19.16    5.40   1
  -7  -5  -5   22.98    3.39   1
   7  -5   6   14.67    5.62   1
  -7  -5  -6    2.73    4.04   1
  -7  -5  -6    0.43    3.90   1
   7  -5   7   15.25    4.58   1
  -7  -5  -7    5.28    3.97   1
  -7  -5  -7    7.91    2.67   1
   7  -5   8    6.63    7.92   1
  -7  -5  -8    0.38    3.65   1
   7  -5   9   -2.33    5.75   1
  -7  -5  -9    6.81    2.62   1
  -7  -5  -9   10.04    2.73   1
   7  -5   9   12.57    4.06   1
   7  -5  10    4.75    6.28   1
  -7  -5 -10    0.29    3.62   1
  -7  -5 -10    0.25    3.59   1
   7  -5  11    4.59    3.98   1
  -7  -5 -11    8.08    2.41   1
  -7  -5 -11    1.17    3.93   1
  -7  -5 -12   -3.43    3.81   1
   7  -5  12   -1.82    3.56   1
   7  -5  13    8.35    3.30   1
  -7  -5 -13   -2.46    3.50   1
   7  -5  13    4.93    3.35   1
   7  -5  14    4.78    3.38   1
   7  -5  15    4.62    5.15   1
   7  -5  16    2.65    4.17   1
   7  -5  16   -2.20    4.52   1
  -7  -6  12    9.30    5.80   1
  -7  -6  12    6.96    4.36   1
  -7  -6  11    0.04    5.06   1
  -7  -6  10   -1.39    3.64   1
  -7  -6   9    6.47    3.65   1
  -7  -6   5    1.15    4.02   1
  -7  -6   3   -0.47    3.79   1
  -7  -6   1    7.56    4.10   1
  -7  -6  -1    1.70    3.79   1
  -7  -6  -3    2.01    3.58   1
   8   0 -35   66.32    7.35   1
  -8   0  34    2.34    6.92   1
   8   0 -34   12.70    9.77   1
  -8   0  33   24.83    5.06   1
   8   0 -33   64.47    7.97   1
  -8   0  32    3.32    4.76   1
   8   0 -32   10.12    6.42   1
  -8   0  31   18.17    4.34   1
   8   0 -31   23.44    5.26   1
  -8   0  30   10.74    4.51   1
   8   0 -30   28.78    4.80   1
  -8   0  29   12.09    3.64   1
   8   0 -29    1.34    5.43   1
  -8   0  28   23.46    4.44   1
   8   0 -28   31.45    4.63   1
  -8   0  27   28.98    3.60   1
   8   0 -27   45.57    6.03   1
  -8   0  26   53.36    6.51   1
   8   0 -26   63.77    6.95   1
  -8   0  25   53.28    5.48   1
   8   0 -25  105.34    8.41   1
  -8   0  24   58.90    5.84   1
   8   0 -24   60.80    6.63   1
  -8   0  23  150.42    8.54   1
   8   0 -23  163.28    8.21   1
  -8   0  22  106.66    6.05   1
   8   0 -22  106.89    6.89   1
  -8   0  21  323.80    8.87   1
   8   0 -21  315.48    9.29   1
  -8   0  20   47.40    3.74   1
   8   0 -20   50.02    4.31   1
  -8   0  19  416.25   15.42   1
   8   0 -19  376.52   12.20   1
  -8   0  18   11.04    7.00   1
   8   0 -18   15.82    6.86   1
  -8   0  17  500.62   13.63   1
   8   0 -17  492.42   19.51   1
  -8   0  16  149.85    7.13   1
   8   0 -16  165.02    7.31   1
  -8   0  15  227.38    5.87   1
   8   0 -15  196.08    8.54   1
  -8   0  14  259.88    6.17   1
   8   0 -14  223.35    7.74   1
  -8   0  13   56.06    3.93   1
   8   0 -13   47.19    3.55   1
  -8   0  12  139.12    6.62   1
   8   0 -12  124.10    4.98   1
  -8   0  11   40.25    2.95   1
   8   0 -11   32.59    3.59   1
  -8   0  10  146.09    4.68   1
   8   0 -10  160.44    6.59   1
  -8   0   9   21.02    2.03   1
   8   0  -9   23.67    2.58   1
  -8   0   8  103.06    5.24   1
   8   0  -8  106.90    4.13   1
  -8   0   7    4.83    1.23   1
   8   0  -7    4.75    1.29   1
  -8   0   6  215.48    5.07   1
   8   0  -6  209.16    6.52   1
  -8   0   5   22.22    1.72   1
   8   0  -5   15.38    1.57   1
  -8   0   4  325.23   15.38   1
   8   0  -4  314.32    7.70   1
   8  -1 -36   47.32    6.83   1
   8   1 -36   18.73    5.13   1
  -8   1  35    5.66    4.12   1
  -8  -1  35    3.93    6.59   1
   8   1 -35    7.24    3.79   1
  -8   1  34   27.79    4.49   1
  -8  -1  34   34.57    5.87   1
   8  -1 -34   51.74    6.96   1
   8   1 -34   28.65    6.51   1
  -8   1  33    2.04    4.56   1
  -8  -1  33    7.44    6.44   1
   8  -1 -33    1.07    9.26   1
   8   1 -33    5.93   10.18   1
  -8   1  32   48.74    6.39   1
  -8  -1  32   57.97    8.60   1
   8  -1 -32   63.28    6.94   1
   8   1 -32   50.31    7.18   1
  -8   1  31    3.63    6.03   1
  -8  -1  31    8.58    4.70   1
   8  -1 -31   -1.48    8.19   1
   8   1 -31    0.03    6.32   1
  -8   1  30   90.69    8.68   1
  -8  -1  30   72.37    7.48   1
   8  -1 -30  116.11   10.24   1
   8   1 -30   64.04    7.25   1
  -8   1  29   27.93    7.30   1
  -8  -1  29   13.48    4.11   1
   8  -1 -29   16.77    4.25   1
   8   1 -29   28.17    5.13   1
  -8   1  28   75.26    7.25   1
  -8  -1  28   72.69    6.76   1
   8  -1 -28   81.16    7.06   1
   8   1 -28   70.00    6.87   1
  -8   1  27   52.19    5.83   1
  -8  -1  27   41.59    6.29   1
   8  -1 -27   63.12    6.08   1
   8   1 -27   36.23    4.99   1
  -8   1  26   66.22    6.15   1
  -8  -1  26   98.87    6.48   1
   8  -1 -26  103.76    8.31   1
   8   1 -26   50.71    5.97   1
  -8   1  25  104.92    7.30   1
  -8  -1  25  106.90    6.80   1
   8  -1 -25  100.94    7.77   1
   8   1 -25   59.89    8.30   1
  -8   1  24  181.06   10.85   1
  -8  -1  24  190.24   10.96   1
   8  -1 -24  135.00    9.76   1
   8   1 -24  132.97    9.59   1
  -8   1  23  131.66    7.37   1
  -8  -1  23  131.87    6.51   1
   8  -1 -23  115.74    8.59   1
   8   1 -23   85.87    7.96   1
  -8   1  22  202.65   10.84   1
  -8  -1  22  164.96    7.48   1
   8  -1 -22  147.46   10.75   1
   8   1 -22  147.25    9.53   1
  -8   1  21  105.00    6.18   1
  -8  -1  21  108.03    5.34   1
   8  -1 -21  100.77    7.34   1
   8   1 -21  108.37    7.92   1
  -8   1  20  275.98    7.93   1
  -8  -1  20  218.14    9.36   1
   8  -1 -20  235.24   13.91   1
   8   1 -20  283.37   10.03   1
  -8   1  19  273.53   12.31   1
  -8  -1  19  275.75   13.22   1
   8  -1 -19  233.69   11.85   1
   8   1 -19  303.24   12.90   1
  -8   1  18  176.08    7.81   1
  -8  -1  18  145.58    6.94   1
   8  -1 -18  151.18    7.03   1
   8   1 -18  160.04    7.69   1
  -8   1  17  173.26    6.02   1
  -8  -1  17  190.37    8.58   1
   8  -1 -17  180.03    6.73   1
   8   1 -17  186.44    8.68   1
  -8   1  16   76.54    5.01   1
  -8  -1  16   74.52    4.35   1
   8  -1 -16   92.00    6.76   1
   8   1 -16   91.13    4.72   1
  -8   1  15   29.67    3.61   1
  -8  -1  15   26.97    3.33   1
   8  -1 -15   28.10    4.09   1
   8   1 -15   22.51    3.42   1
  -8   1  14   98.04    5.31   1
  -8  -1  14  114.63    6.56   1
   8  -1 -14  113.99    5.74   1
   8   1 -14  111.69    5.02   1
  -8   1  13   85.79    5.24   1
  -8  -1  13   79.96    3.19   1
   8  -1 -13   91.56    4.89   1
   8   1 -13  100.49    6.65   1
  -8   1  12   56.18    3.77   1
  -8  -1  12   56.11    3.52   1
   8  -1 -12   55.71    3.90   1
   8   1 -12   48.60    3.08   1
  -8   1  11  106.80    5.37   1
  -8  -1  11  108.36    4.31   1
   8  -1 -11  125.94    6.45   1
   8   1 -11   98.54    4.70   1
  -8   1  10    4.09    1.65   1
  -8  -1  10    6.76    1.42   1
   8  -1 -10    9.24    2.34   1
   8   1 -10    6.71    2.24   1
  -8   1   9  177.38    8.17   1
  -8  -1   9  170.85    4.58   1
   8  -1  -9  190.57    8.83   1
   8   1  -9  153.19    7.26   1
  -8   1   8   11.64    4.60   1
  -8  -1   8    7.32    1.36   1
   8  -1  -8   11.51    3.98   1
   8   1  -8    6.54    1.46   1
  -8   1   7  229.52    8.83   1
  -8  -1   7  263.26   10.43   1
   8  -1  -7  252.93    9.03   1
   8   1  -7  263.78    5.52   1
  -8   1   6   13.72    2.10   1
  -8  -1   6   10.40    1.25   1
   8  -1  -6   12.12    1.88   1
   8   1  -6   12.98    1.76   1
  -8   1   5  207.44    8.81   1
  -8  -1   5  216.43    9.29   1
   8  -1  -5  242.65    8.96   1
   8   1  -5  186.51    9.11   1
  -8   1   4    7.85    2.98   1
   8  -1  -4    3.81    3.85   1
   8  -1  -3  236.19    9.68   1
   8  -1  -2    6.25    3.15   1
   8  -1  -2    4.53    1.18   1
   8  -1  -1  204.60    4.81   1
   8  -1  -1  216.17    4.93   1
   8  -1   0   10.58    1.25   1
   8  -1   0   10.23    1.50   1
   8  -1   1  110.66    3.46   1
   8  -1   1  127.67    6.04   1
   8  -1   2    4.55    0.97   1
   8  -1   2    3.93    0.91   1
   8  -1   3   26.75    1.60   1
   8  -1   4    1.13    0.80   1
   8  -1   4    2.95    0.76   1
   8  -1   5   39.43    1.60   1
   8  -1   5   38.94    1.51   1
   8  -1  11   36.82    1.61   1
   8  -1  12   13.23    1.29   1
   8  -1  12   14.74    1.28   1
   8  -1  13   44.00    2.15   1
   8  -1  13   49.03    3.26   1
   8  -1  14   22.23    1.82   1
   8  -1  16   10.76    1.55   1
   8  -1  16   11.25    1.32   1
   8  -1  17   27.55    2.29   1
   8  -1  17   24.23    1.77   1
   8  -1  18    3.61    0.92   1
   8  -1  18    3.07    0.87   1
   8  -1  19    4.66    1.24   1
   8  -1  19   13.13    1.66   1
   8  -1  20    3.56    1.17   1
   8  -1  20    1.66    2.30   1
   8  -1  21    3.07    1.05   1
   8  -1  21    1.46    2.08   1
   8  -1  22    0.90    2.35   1
   8  -1  22    0.81    1.85   1
   8  -1  23    0.57    2.34   1
   8  -1  23    5.22    2.40   1
   8  -1  24    2.37    1.41   1
  -8  -2  35    4.88    6.58   1
   8   2 -35   23.14    6.42   1
  -8   2  34    3.26    4.71   1
  -8  -2  34    3.85    3.83   1
   8  -2 -34    4.83    5.21   1
   8   2 -34    4.36    5.00   1
  -8   2  33   13.00    4.46   1
  -8  -2  33   14.20    4.34   1
   8  -2 -33   22.88    8.04   1
   8   2 -33   18.34    7.67   1
  -8   2  32    8.01    4.44   1
  -8  -2  32    5.75    5.42   1
   8  -2 -32   10.56    5.20   1
   8   2 -32  -17.63   11.58   1
  -8   2  31   17.83    4.69   1
  -8  -2  31   20.04    4.11   1
   8  -2 -31   14.52    6.51   1
   8   2 -31   16.12    8.55   1
  -8   2  30    7.25    7.55   1
  -8  -2  30    8.57    5.19   1
   8  -2 -30   19.57    5.04   1
   8   2 -30   23.71    7.58   1
  -8   2  29   44.45    6.82   1
  -8  -2  29   32.40    4.61   1
   8  -2 -29   24.19    4.93   1
   8   2 -29   48.14    7.12   1
  -8   2  28   31.86    8.70   1
  -8  -2  28    9.06    3.06   1
   8  -2 -28   14.82    4.72   1
   8   2 -28   17.23    4.21   1
  -8   2  27   62.66    7.10   1
  -8  -2  27   53.99    5.28   1
   8  -2 -27   59.98    6.58   1
   8   2 -27   83.13    8.49   1
  -8   2  26   17.14    3.89   1
  -8  -2  26   10.60    3.21   1
   8  -2 -26    6.11    4.88   1
   8   2 -26    5.36    8.06   1
  -8   2  25   50.98    5.65   1
  -8  -2  25   34.89    4.53   1
   8  -2 -25   45.07    5.63   1
   8   2 -25   55.79    6.52   1
  -8   2  24   22.38    4.21   1
  -8  -2  24   39.93    4.89   1
   8  -2 -24   30.68    6.01   1
   8   2 -24   28.92    5.09   1
  -8   2  23   50.03    5.65   1
  -8  -2  23   52.69    5.10   1
   8  -2 -23   55.63    5.92   1
   8   2 -23   71.40    7.83   1
  -8   2  22   42.18    5.92   1
  -8  -2  22   59.08    5.42   1
   8  -2 -22   55.29    6.02   1
   8   2 -22   66.54    6.17   1
  -8   2  21   79.08    6.72   1
  -8  -2  21   82.97    6.09   1
   8  -2 -21   52.33    5.87   1
   8   2 -21   86.94    6.72   1
  -8   2  20   27.44    3.92   1
   8  -2 -20   40.06    4.90   1
  -8  -2  20   51.95    5.44   1
   8   2 -20   40.27    8.04   1
  -8   2  19   92.15    6.79   1
  -8  -2  19   91.45    5.74   1
   8  -2 -19   84.70    6.62   1
   8   2 -19   91.92    6.56   1
  -8   2  18   26.06    4.02   1
   8  -2 -18   30.05    4.56   1
  -8  -2  18   30.92    3.71   1
   8   2 -18   16.98    3.51   1
  -8   2  17  154.44    7.98   1
   8  -2 -17  155.48    7.89   1
  -8  -2  17  172.90    6.19   1
   8   2 -17  171.34    6.59   1
  -8   2  16   61.15    4.82   1
   8  -2 -16   68.50    6.96   1
  -8  -2  16   62.26    4.85   1
   8   2 -16  100.76    7.32   1
  -8   2  15  166.62    9.57   1
   8  -2 -15  135.66    6.72   1
  -8  -2  15  159.82    6.67   1
   8   2 -15  146.69    8.96   1
  -8   2  14   77.89    6.81   1
   8  -2 -14   62.77    4.99   1
  -8  -2  14   57.11    4.46   1
   8   2 -14   50.70    4.41   1
  -8   2  13   80.39    6.52   1
   8  -2 -13   63.09    4.97   1
  -8  -2  13   66.60    4.26   1
   8   2 -13   76.73    6.68   1
  -8   2  12   33.88    4.38   1
   8  -2 -12   24.32    2.85   1
  -8  -2  12   52.84    4.23   1
   8   2 -12   41.19    4.38   1
  -8   2  11   41.59    4.66   1
   8  -2 -11   32.27    3.40   1
  -8  -2  11   29.77    3.05   1
   8   2 -11   40.51    4.26   1
  -8   2  10  124.41    6.02   1
   8  -2 -10  112.81    5.11   1
  -8  -2  10  130.06    6.58   1
   8   2 -10  140.01    6.76   1
  -8   2   9   24.05    3.67   1
   8  -2  -9   18.42    3.05   1
  -8  -2   9   20.25    1.98   1
   8   2  -9   13.50    2.48   1
  -8   2   8  144.03    7.03   1
   8  -2  -8  147.52    6.79   1
  -8  -2   8  145.05    5.56   1
   8   2  -8  162.31    7.05   1
  -8   2   7   18.94    2.46   1
   8  -2  -7    7.42    2.07   1
  -8  -2   7   15.11    1.82   1
   8   2  -7   15.93    2.24   1
  -8   2   6  143.42    5.67   1
   8  -2  -6  139.31    7.81   1
  -8  -2   6  147.97    6.06   1
  -8   2   5   18.83    3.01   1
  -8  -2   5   11.64    1.46   1
   8  -2  -5   10.56    2.33   1
  -8  -2   5    8.54    1.28   1
  -8   2   4  131.78    4.31   1
  -8  -2   4  127.92    5.94   1
   8  -2  -4  122.74    4.58   1
  -8  -2   4  129.08    3.10   1
  -8  -2   3   16.10    1.43   1
   8  -2  -3   19.46    2.33   1
  -8  -2   3   21.18    1.54   1
   8  -2  -3   20.76    2.48   1
   8  -2  -2   88.94    4.36   1
   8  -2  -2   85.46    3.72   1
   8  -2  -1    5.53    3.50   1
   8  -2  -1   12.04    3.75   1
   8  -2   0   75.70    4.62   1
   8  -2   0   61.26    4.13   1
   8  -2   1    6.31    4.46   1
   8  -2   1    4.51    3.69   1
   8  -2   2  109.78    6.52   1
   8  -2   2   98.57    4.73   1
   8  -2   3   17.06    4.27   1
   8  -2   3    7.63    4.10   1
   8  -2   4  128.09    7.01   1
   8  -2   4   80.37    4.62   1
   8  -2   5    9.04    3.45   1
   8  -2   5    2.71    5.12   1
   8  -2   6   47.56    3.26   1
   8  -2   6   51.73    3.27   1
   8  -2   7   10.17    2.32   1
   8  -2   7    1.03    4.46   1
   8  -2   8   62.96    4.42   1
   8  -2   8   59.68    4.22   1
   8  -2   9   24.37    2.69   1
   8  -2   9   15.01    2.41   1
   8  -2  10   29.93    3.31   1
   8  -2  10   27.14    3.34   1
   8  -2  11   23.28    2.42   1
   8  -2  11   26.68    3.21   1
   8  -2  12    5.69    3.04   1
   8  -2  12    6.22    1.75   1
   8  -2  13   16.93    2.57   1
   8  -2  13   24.35    2.84   1
   8  -2  14    6.26    2.07   1
   8  -2  14    7.57    1.73   1
   8  -2  15    6.29    2.89   1
   8  -2  15    5.34    1.85   1
   8  -2  16    6.33    1.87   1
   8  -2  16    5.64    1.95   1
   8  -2  17    6.52    1.66   1
   8  -2  17    7.66    3.31   1
   8  -2  18    7.26    1.97   1
   8  -2  18    2.24    2.46   1
   8  -2  19    4.94    1.81   1
   8  -2  19    5.21    3.95   1
   8  -2  20    3.84    3.43   1
   8  -2  20    4.26    3.24   1
   8  -2  21    5.45    2.24   1
   8  -2  21    2.33    2.94   1
   8  -2  22    0.29    3.45   1
   8  -2  23   -4.07    3.24   1
   8  -2  23    4.18    3.17   1
  -8  -3  32   12.46    3.83   1
   8   3 -32    8.07    6.27   1
  -8   3  31   -0.07    4.13   1
  -8  -3  31    4.63    5.32   1
   8  -3 -31    8.81    6.75   1
   8   3 -31    2.32    7.70   1
  -8   3  30    7.68    3.91   1
  -8  -3  30   11.86    4.09   1
   8  -3 -30   46.95    6.99   1
   8   3 -30   14.46    7.95   1
  -8   3  29    6.31    5.33   1
   8  -3 -29   -0.91    4.63   1
  -8  -3  29    3.88    3.99   1
   8   3 -29    7.32   11.53   1
  -8   3  28   13.34    5.25   1
   8  -3 -28   36.75    6.38   1
  -8  -3  28   29.83    5.28   1
   8   3 -28   55.70    8.86   1
  -8   3  27   14.59    3.78   1
  -8  -3  27    9.10    4.01   1
   8  -3 -27    9.54    7.79   1
   8   3 -27   17.10    6.43   1
  -8   3  26   22.72    4.27   1
   8  -3 -26   49.16    5.80   1
  -8  -3  26   34.87    4.84   1
   8   3 -26   49.69    6.84   1
  -8   3  25   20.12    6.45   1
   8  -3 -25   23.26    4.67   1
  -8  -3  25   18.82    3.55   1
   8   3 -25    6.99    4.06   1
  -8   3  24   30.86    5.70   1
   8  -3 -24   43.22    7.05   1
  -8  -3  24   31.30    5.14   1
   8   3 -24   53.36    6.08   1
  -8   3  23   10.91    3.80   1
   8  -3 -23   22.36    3.78   1
  -8  -3  23   28.30    4.17   1
   8   3 -23   30.92    5.12   1
  -8   3  22    9.84    3.42   1
   8  -3 -22   17.28    4.55   1
  -8  -3  22   19.97    4.14   1
   8   3 -22   19.46    3.74   1
  -8   3  21   28.97    4.28   1
   8  -3 -21   32.36    5.71   1
  -8  -3  21   40.91    5.79   1
   8   3 -21   32.19    5.15   1
  -8   3  20   14.41    3.67   1
   8  -3 -20   23.29    4.19   1
  -8  -3  20   23.18    4.30   1
   8   3 -20    9.99    6.41   1
  -8   3  19   34.19    5.57   1
   8  -3 -19   26.85    4.17   1
  -8  -3  19   16.79    3.31   1
   8   3 -19   28.07    5.29   1
  -8   3  18   10.79    3.37   1
   8  -3 -18   24.40    4.67   1
  -8  -3  18   10.29    2.96   1
   8   3 -18   18.71    4.45   1
  -8   3  17   32.38    5.17   1
   8  -3 -17   24.94    4.45   1
  -8  -3  17   17.46    3.10   1
   8   3 -17   16.88    4.26   1
  -8   3  16   30.79    6.55   1
   8  -3 -16    0.25    4.67   1
  -8  -3  16   15.09    3.24   1
   8   3 -16   17.32    3.29   1
  -8   3  15   25.49    3.94   1
   8  -3 -15   37.30    5.07   1
  -8  -3  15   41.60    4.65   1
   8   3 -15   17.84    4.10   1
  -8   3  14   27.69    6.03   1
   8  -3 -14   17.85    3.96   1
  -8  -3  14   24.38    3.53   1
   8   3 -14   17.16    3.87   1
  -8   3  13   48.48    5.72   1
   8  -3 -13   39.76    4.99   1
  -8  -3  13   35.95    4.14   1
   8   3 -13   47.37    5.22   1
  -8   3  12   50.17    5.47   1
   8  -3 -12   42.91    5.70   1
  -8  -3  12   46.28    4.61   1
   8   3 -12   47.57    4.49   1
  -8   3  11   54.75    6.22   1
   8  -3 -11   43.70    5.64   1
  -8  -3  11   47.95    4.53   1
   8   3 -11   46.60    5.21   1
  -8   3  10   49.58    5.16   1
   8  -3 -10   30.78    4.95   1
  -8  -3  10   49.09    4.48   1
  -8  -3   9   54.35    4.47   1
  -8   3   9   38.55    4.15   1
   8  -3  -9   46.23    4.81   1
  -8  -3   9   40.70    4.15   1
  -8  -3   8   18.18    3.07   1
  -8   3   8   18.76    4.69   1
   8  -3  -8   14.62    3.44   1
  -8  -3   8   26.36    3.18   1
  -8   3   7   63.40    5.87   1
  -8  -3   7   66.43    3.83   1
   8  -3  -7   61.86    5.81   1
  -8  -3   7   72.80    4.82   1
  -8   3   6    9.76    2.26   1
  -8  -3   6    4.59    3.05   1
   8  -3  -6   10.35    4.90   1
  -8  -3   6    7.56    3.96   1
  -8  -3   5   51.70    3.92   1
   8  -3  -5   48.55    4.83   1
  -8  -3   5   52.66    3.73   1
   8  -3  -5   57.93    5.68   1
  -8  -3   4    1.38    2.72   1
   8  -3  -4    1.36    4.81   1
  -8  -3   4    5.28    3.13   1
   8  -3  -4    2.64    5.61   1
  -8  -3   3   29.53    2.18   1
   8  -3  -3   16.87    3.47   1
  -8  -3   3   28.63    2.44   1
   8  -3  -3   23.58    3.96   1
  -8  -3   2    3.99    2.63   1
   8  -3  -2    2.99    4.37   1
  -8  -3   2    0.79    2.91   1
   8  -3  -2    8.12    5.19   1
  -8  -3   1   23.77    1.84   1
   8  -3  -1   17.60    2.92   1
  -8  -3   1   20.74    1.76   1
   8  -3  -1   25.31    3.36   1
  -8  -3   0    7.44    2.48   1
   8  -3   0   -3.21    4.45   1
  -8  -3   0    3.25    2.55   1
   8  -3   0    7.93    4.80   1
   8  -3   1   13.09    3.12   1
  -8  -3  -1    7.11    1.14   1
  -8  -3  -1   10.91    1.33   1
   8  -3   1   21.61    3.61   1
   8  -3   2    4.73    3.89   1
  -8  -3  -2    6.57    2.22   1
  -8  -3  -2    0.75    0.72   1
   8  -3   2    6.22    4.32   1
   8  -3   3    5.25    2.44   1
  -8  -3  -3    9.29    1.05   1
  -8  -3  -3    7.59    0.89   1
   8  -3   3   18.26    3.76   1
   8  -3   4    1.89    4.15   1
   8  -3   4   12.94    4.97   1
   8  -3   5   21.94    3.70   1
   8  -3   5   16.97    3.17   1
   8  -3   6    5.32    4.56   1
   8  -3   7   17.99    3.52   1
   8  -3   7   25.13    4.15   1
   8  -3   8    2.89    4.58   1
   8  -3   8   11.73    4.17   1
   8  -3   9    8.23    3.36   1
   8  -3   9   11.44    2.95   1
   8  -3  10    4.44    4.31   1
   8  -3  10    3.29    3.63   1
   8  -3  11   16.40    3.00   1
   8  -3  11   16.28    3.08   1
   8  -3  12    7.45    4.00   1
   8  -3  12    2.91    2.31   1
   8  -3  13    6.84    4.53   1
   8  -3  13    5.11    3.60   1
   8  -3  14    5.97    4.77   1
   8  -3  14    3.16    4.49   1
   8  -3  15    2.85    4.49   1
   8  -3  15    3.64    4.81   1
   8  -3  16   10.73    5.31   1
   8  -3  17    5.53    2.42   1
   8  -3  17    2.48    4.54   1
   8  -3  18    5.35    2.79   1
   8  -3  18    2.60    4.70   1
   8  -3  19    0.59    3.74   1
   8  -3  20    7.44    4.19   1
   8  -3  20    0.01    4.61   1
   8  -3  21    0.14    4.11   1
   8  -3  21    0.03    4.14   1
   8  -3  22    0.18    4.34   1
   8  -3  22    6.35    4.02   1
   8   4 -28    8.07    5.67   1
  -8  -4  27    3.65    5.87   1
  -8  -4  26    7.79    4.35   1
  -8   4  25   16.07    5.89   1
   8  -4 -25    7.44    5.26   1
  -8  -4  25    2.28    5.35   1
   8   4 -25    6.57    6.46   1
  -8   4  24    9.38    4.35   1
   8  -4 -24    7.58    4.61   1
  -8  -4  24    5.88    3.91   1
   8   4 -24    1.43    9.54   1
  -8   4  23   16.36    3.99   1
   8  -4 -23    7.47    6.87   1
  -8  -4  23   11.54    4.32   1
   8   4 -23   -5.68    5.86   1
  -8   4  22   10.34    5.69   1
   8  -4 -22    2.73    4.82   1
  -8  -4  22    2.98    3.97   1
   8   4 -22    6.68    7.73   1
  -8   4  21    6.17    5.25   1
   8  -4 -21    9.67    6.93   1
  -8  -4  21   11.99    5.30   1
   8   4 -21    5.14    5.19   1
  -8   4  20   10.37    7.62   1
   8  -4 -20   12.20    8.30   1
  -8  -4  20    7.62    3.70   1
   8   4 -20    0.76    6.48   1
  -8   4  19    6.40    5.18   1
   8  -4 -19   11.53    5.99   1
  -8  -4  19   13.18    5.26   1
   8   4 -19    4.24    4.46   1
  -8   4  18   14.66    5.15   1
   8  -4 -18   18.20    4.99   1
  -8  -4  18   17.35    3.35   1
   8   4 -18   20.74    5.21   1
  -8   4  17   13.65    4.55   1
   8  -4 -17   22.15    6.48   1
  -8  -4  17    2.88    5.00   1
   8   4 -17   46.20    6.20   1
  -8   4  16   13.73    4.25   1
   8  -4 -16   16.86    4.49   1
  -8  -4  16    7.72    3.38   1
   8   4 -16   10.19    3.99   1
  -8   4  15   12.41    5.53   1
   8  -4 -15   12.76    4.19   1
  -8  -4  15    6.50    4.78   1
  -8   4  14   18.04    5.56   1
   8  -4 -14   20.36    4.47   1
  -8  -4  14    9.69    3.34   1
  -8  -4  13   11.58    2.85   1
  -8   4  13   12.62    3.29   1
   8  -4 -13   12.62    6.20   1
  -8  -4  13   20.90    4.76   1
  -8  -4  12   15.04    3.36   1
  -8   4  12   14.91    3.70   1
   8  -4 -12   27.67    3.96   1
  -8  -4  12   17.65    3.35   1
  -8  -4  11   11.31    2.25   1
  -8   4  11   17.52    3.94   1
   8  -4 -11    5.72    4.06   1
  -8  -4  11   11.10    3.05   1
  -8   4  10   30.95    4.62   1
  -8  -4  10   17.82    3.18   1
   8  -4 -10   34.37    4.69   1
  -8  -4  10   31.04    4.50   1
  -8   4   9    8.33    3.09   1
  -8  -4   9    9.06    2.53   1
   8  -4  -9    8.05    3.88   1
  -8  -4   9   18.43    3.24   1
  -8  -4   8    7.76    2.42   1
   8  -4  -8   12.90    4.26   1
  -8  -4   8   13.21    2.84   1
  -8  -4   7    7.63    2.21   1
   8  -4  -7   14.14    4.29   1
  -8  -4   7    6.28    3.96   1
   8  -4  -7    9.02    5.92   1
  -8  -4   6    8.08    2.34   1
   8  -4  -6   19.21    5.79   1
  -8  -4   6    7.48    2.84   1
   8  -4  -6    1.08    5.69   1
  -8  -4   5    3.15    3.40   1
   8  -4  -5   19.10    5.61   1
  -8  -4   5    4.05    3.78   1
   8  -4  -5    3.36    5.57   1
  -8  -4   4    3.89    3.60   1
   8  -4  -4    7.09    3.39   1
  -8  -4   4    4.96    5.20   1
   8  -4  -4    7.03    3.73   1
  -8  -4   3    1.46    4.15   1
   8  -4  -3   -5.16    4.93   1
  -8  -4   3    1.99    3.92   1
   8  -4  -3    7.81    3.71   1
  -8  -4   2    1.31    3.45   1
   8  -4  -2    9.29    5.09   1
  -8  -4   2    4.39    2.21   1
   8  -4  -2   10.42    3.57   1
  -8  -4   1    6.25    3.26   1
   8  -4  -1    8.63    4.94   1
  -8  -4   1    1.64    3.51   1
   8  -4  -1    9.42    5.01   1
   8  -4   0    8.57    3.48   1
  -8  -4   0    1.11    3.89   1
   8  -4   1    6.37    3.26   1
  -8  -4  -1    1.10    3.19   1
   8  -4   1    4.69    3.49   1
   8  -4   2   10.93    3.36   1
  -8  -4  -2    4.79    2.97   1
   8  -4   2    6.29    2.91   1
   8  -4   3    8.19    4.36   1
  -8  -4  -3    1.25    2.82   1
   8  -4   3    6.97    2.91   1
   8  -4   4    8.78    2.86   1
  -8  -4  -4    5.64    1.25   1
  -8  -4  -4    7.60    1.76   1
   8  -4   5    4.48    2.82   1
  -8  -4  -5    0.43    2.03   1
  -8  -4  -5    2.53    1.51   1
   8  -4   6   13.00    3.14   1
  -8  -4  -6   13.39    1.91   1
  -8  -4  -6    8.79    1.44   1
   8  -4   7    7.87    4.40   1
  -8  -4  -7    4.52    2.20   1
  -8  -4  -7    0.77    2.21   1
   8  -4   8   12.97    3.43   1
  -8  -4  -8    4.32    1.11   1
  -8  -4  -8    4.37    1.26   1
   8  -4   8    1.49    4.22   1
   8  -4   9    6.06    4.31   1
  -8  -4  -9    1.08    1.78   1
  -8  -4  -9    0.52    1.96   1
   8  -4   9    8.21    4.17   1
   8  -4  10   -4.23    6.14   1
  -8  -4 -10    3.15    1.08   1
   8  -4  10    7.95    4.75   1
  -8  -4 -10    4.66    1.23   1
   8  -4  11    3.59    4.14   1
  -8  -4 -11    2.18    1.96   1
   8  -4  11    4.09    4.87   1
  -8  -4 -11    0.60    1.88   1
  -8  -4 -12    3.82    1.03   1
  -8  -4 -12    1.99    1.75   1
   8  -4  12   -0.29    3.41   1
   8  -4  13    4.56    3.50   1
   8  -4  15    2.81    3.21   1
   8  -4  17    3.48    5.18   1
   8  -4  18   -4.61    4.07   1
  -8  -5  22   -3.47    4.51   1
  -8  -5  21    5.29    3.52   1
  -8  -5  20    5.42    4.78   1
  -8  -5  20   -0.03    4.39   1
  -8  -5  19   -0.41    3.44   1
  -8  -5  18   10.15    3.22   1
  -8  -5  18   -0.85    4.14   1
  -8  -5  17    5.31    3.98   1
  -8   5  16    7.27    4.34   1
  -8  -5  16    7.55    2.75   1
  -8  -5  16    3.26    4.09   1
  -8   5  15   14.72    4.49   1
  -8  -5  15    8.30    3.21   1
  -8   5  14   10.03    6.91   1
  -8  -5  14    2.27    4.50   1
   8  -5 -14    2.93    3.88   1
  -8  -5  14    8.20    3.36   1
  -8   5  13    6.42    4.60   1
  -8  -5  13    3.32    4.91   1
  -8  -5  12   13.76    3.83   1
   8  -5 -12   -0.84    5.47   1
  -8  -5  12    5.82    3.13   1
  -8  -5  11   17.48    6.30   1
   8  -5 -11    5.40    3.98   1
  -8  -5  10   29.78    5.11   1
   8  -5 -10    9.21    5.10   1
  -8  -5  10    3.26    3.16   1
  -8  -5   9    8.11    7.35   1
   8  -5  -9    0.85    8.13   1
   8  -5  -9    7.55    4.44   1
  -8  -5   8    5.39    6.66   1
   8  -5  -8    3.27    4.25   1
  -8  -5   8    3.05    3.57   1
  -8  -5   7    0.68    5.10   1
   8  -5  -7    0.19    9.12   1
  -8  -5   6   12.24    3.92   1
   8  -5  -6   -6.86    9.38   1
  -8  -5   6    1.65    4.58   1
   8  -5  -6    1.70    5.43   1
  -8  -5   5   15.11    5.66   1
   8  -5  -5   -7.81    8.69   1
  -8  -5   4    3.62    5.22   1
   8  -5  -4    6.09    8.17   1
  -8  -5   4    1.47    4.43   1
  -8  -5   3    1.75    4.60   1
   8  -5  -3   -1.24    6.04   1
   8  -5  -3    1.87    3.58   1
  -8  -5   2   -4.83    4.19   1
   8  -5  -2   -2.62    9.81   1
  -8  -5   2    0.92    4.23   1
   8  -5  -2    1.45    3.95   1
  -8  -5   1    1.38    5.41   1
   8  -5  -1    6.03    8.06   1
  -8  -5   1    2.86    4.03   1
   8  -5  -1    1.57    3.39   1
  -8  -5   0    4.81    4.98   1
   8  -5   0    2.48    6.44   1
  -8  -5   0    1.37    5.00   1
   8  -5   0   -1.19    3.48   1
  -8  -5  -1    2.49    4.10   1
   8  -5   1   -0.09    3.25   1
   8  -5   2    3.13    6.15   1
   8  -5   2   -0.87    3.23   1
   8  -5   3   -8.91    8.34   1
  -8  -5  -3    3.64    2.07   1
   8  -5   3   -0.11    3.43   1
   8  -5   4   -7.32    8.78   1
  -8  -5  -4   -3.99    3.74   1
   8  -5   4    3.59    3.85   1
  -8  -5  -5    4.39    3.85   1
  -8  -5  -5    1.29    3.80   1
   8  -5   5    4.32    3.80   1
   8  -5   6    3.70    3.66   1
  -8  -5  -7   11.44    3.78   1
   8  -5   7    7.34    3.70   1
   8  -5   8    0.66    3.52   1
   8  -5   9   -4.10    3.70   1
   8  -5  10    0.53    3.02   1
   8  -5  12    0.56    3.82   1
  -8  -6   9    2.07    4.26   1
  -8  -6   8    2.41    6.01   1
  -8  -6   6   -0.28    4.93   1
  -9   0  35   13.09    5.40   1
   9   0 -35    7.21    6.67   1
  -9   0  34    5.77    4.87   1
   9   0 -34    4.67    4.54   1
  -9   0  33    4.88    6.34   1
   9   0 -33   -3.35    7.00   1
  -9   0  32    6.15    6.15   1
   9   0 -32    4.27    7.19   1
  -9   0  31    8.60    6.36   1
   9   0 -31    0.66    8.46   1
  -9   0  30   -0.67    6.36   1
   9   0 -30    3.63    5.99   1
  -9   0  29   21.66    6.09   1
   9   0 -29   13.68    7.52   1
  -9   0  28   17.86    6.14   1
   9   0 -28   12.98    7.01   1
  -9   0  27    4.35    6.75   1
   9   0 -27    9.43    7.59   1
  -9   0  26    7.52    5.84   1
   9   0 -26    8.10    4.47   1
  -9   0  25    2.92    3.61   1
   9   0 -25    4.33    4.55   1
  -9   0  24    3.23    3.74   1
   9   0 -24   22.76    8.23   1
  -9   0  23   14.82    2.87   1
   9   0 -23   10.20    6.78   1
  -9   0  22    5.89    5.34   1
   9   0 -22    1.54    6.76   1
  -9   0  21    7.18    5.46   1
   9   0 -21    5.79    4.99   1
  -9   0  20    8.14    5.87   1
   9   0 -20   11.93    6.99   1
  -9   0  19    8.13    5.85   1
   9   0 -19    5.32    6.07   1
  -9   0  18    2.09    5.60   1
   9   0 -18    9.25    5.60   1
  -9   0  17   12.70    5.35   1
   9   0 -17   12.45    4.59   1
  -9   0  16    2.92    4.70   1
   9   0 -16   11.54    6.57   1
  -9   0  15   -2.75    4.52   1
   9   0 -15    2.55    5.81   1
  -9   0  14    7.20    4.55   1
   9   0 -14   12.37    5.80   1
  -9   0  13    7.25    3.38   1
   9   0 -13   -0.91    4.91   1
  -9   0  12    2.79    3.03   1
   9   0 -12   12.94    5.17   1
  -9   0  11    3.66    4.26   1
   9   0 -11    0.68    4.85   1
  -9   0  10    3.44    2.60   1
   9   0 -10    9.34    5.11   1
  -9   0   9    1.85    2.81   1
   9   0  -9    7.65    3.53   1
  -9   0   8    1.94    2.50   1
   9   0  -8    1.88    2.61   1
  -9   0   7    3.87    2.08   1
   9   0  -7    1.48    2.66   1
  -9   0   6    0.68    1.97   1
   9   0  -6   -2.87    2.11   1
  -9   0   5    1.07    1.58   1
   9   0  -5    0.97    1.42   1
   9  -1 -35    3.61    5.82   1
   9   1 -34    0.73    6.62   1
  -9  -1  33    5.49    6.21   1
   9  -1 -33    3.27    5.75   1
   9   1 -33    6.20    5.90   1
  -9  -1  32    1.44    5.78   1
   9  -1 -32    0.62    6.28   1
   9   1 -32    8.30    6.83   1
  -9   1  31   10.22    5.83   1
  -9  -1  31    6.62    4.29   1
   9  -1 -31    0.70    7.82   1
   9   1 -31   -4.81    8.60   1
  -9   1  30    4.90    7.05   1
  -9  -1  30    0.97    3.85   1
   9  -1 -30   -1.71    5.07   1
   9   1 -30   -3.10    8.35   1
  -9   1  29   16.37    8.26   1
  -9  -1  29    3.11    3.15   1
   9  -1 -29    8.58    4.76   1
   9   1 -29    0.02    7.46   1
  -9   1  28    7.38    7.61   1
  -9  -1  28    5.38    5.43   1
   9  -1 -28   16.33    4.57   1
   9   1 -28    8.33    6.89   1
  -9   1  27    0.30    4.55   1
  -9  -1  27   29.85    6.00   1
   9  -1 -27   19.23    5.62   1
   9   1 -27   24.85    6.63   1
  -9   1  26    6.35    6.09   1
  -9  -1  26    9.04    4.86   1
   9  -1 -26   29.92    8.03   1
   9   1 -26   28.18    6.90   1
  -9   1  25   30.47    6.38   1
  -9  -1  25   20.30    3.80   1
   9  -1 -25   16.88    4.64   1
   9   1 -25   13.73    7.19   1
  -9   1  24   11.16    5.74   1
  -9  -1  24    5.49    2.82   1
   9  -1 -24    7.06    4.12   1
   9   1 -24    9.05    7.85   1
  -9   1  23    8.83    2.38   1
  -9  -1  23   13.81    4.68   1
   9  -1 -23   12.69    4.11   1
   9   1 -23   14.37    5.27   1
  -9   1  22    1.01    4.58   1
  -9  -1  22    5.64    4.88   1
   9  -1 -22   11.03    6.29   1
   9   1 -22   18.34    7.39   1
  -9   1  21   10.72    3.17   1
  -9  -1  21   12.70    3.55   1
   9  -1 -21   18.32    4.43   1
   9   1 -21    9.80    5.60   1
  -9   1  20   10.68    4.74   1
  -9  -1  20    3.67    3.75   1
   9  -1 -20    2.03    4.81   1
   9   1 -20    8.53    5.22   1
  -9   1  19   13.96    4.18   1
  -9  -1  19   10.02    4.24   1
   9  -1 -19   22.10    4.02   1
   9   1 -19   10.78    4.94   1
  -9   1  18    9.96    5.91   1
  -9  -1  18    4.13    4.51   1
   9  -1 -18    0.23    6.25   1
   9   1 -18    1.36    4.41   1
  -9   1  17    8.35    5.63   1
  -9  -1  17    7.21    4.45   1
   9  -1 -17    9.87    5.95   1
   9   1 -17    3.24    2.31   1
  -9   1  16    8.44    5.29   1
  -9  -1  16    8.80    4.27   1
   9  -1 -16    1.58    5.37   1
   9   1 -16   19.83    5.69   1
  -9   1  15    2.86    4.11   1
  -9  -1  15  -11.41    4.09   1
   9  -1 -15    6.83    5.38   1
   9   1 -15    5.69    4.86   1
  -9   1  14    8.23    2.74   1
  -9  -1  14    4.48    2.63   1
   9  -1 -14    6.64    5.86   1
   9   1 -14   -1.81    5.02   1
  -9   1  13   18.02    3.11   1
  -9  -1  13   20.12    2.85   1
   9  -1 -13   18.95    3.85   1
   9   1 -13   17.95    2.56   1
  -9   1  12    8.88    2.53   1
  -9  -1  12   14.45    2.40   1
   9  -1 -12   11.12    4.56   1
   9   1 -12    8.40    2.10   1
  -9   1  11   27.40    3.29   1
  -9  -1  11   42.43    3.28   1
   9  -1 -11   23.23    3.97   1
   9   1 -11   31.06    2.91   1
  -9   1  10   20.53    2.50   1
  -9  -1  10   22.65    2.16   1
   9  -1 -10   22.03    3.87   1
   9   1 -10   14.29    2.09   1
  -9   1   9   18.27    3.01   1
  -9  -1   9   17.93    2.01   1
   9  -1  -9    7.54    2.30   1
   9   1  -9    8.41    1.44   1
  -9   1   8   11.14    2.59   1
  -9  -1   8    5.13    0.85   1
   9  -1  -8   19.41    4.34   1
   9   1  -8    5.23    1.15   1
  -9   1   7    6.89    2.74   1
  -9  -1   7    2.31    1.68   1
   9  -1  -7    2.86    3.65   1
   9   1  -7    2.56    1.02   1
  -9   1   6    1.41    2.78   1
   9  -1  -6    4.23    3.23   1
  -9   1   5    4.44    2.54   1
   9  -1  -5   11.18    3.76   1
   9  -1  -4    4.45    2.57   1
   9  -1  -4   10.44    1.58   1
   9  -1  -3   14.52    1.87   1
   9  -1  -3   10.99    1.47   1
   9  -1  -2   18.69    2.21   1
   9  -1  -2   21.30    1.93   1
   9  -1  -1    6.36    1.41   1
   9  -1  -1    6.87    1.03   1
   9  -1   0   10.59    1.45   1
   9  -1   0    9.44    1.09   1
   9  -1   1    0.43    0.82   1
  -9  -2  34    6.33    7.09   1
   9   2 -34    6.87    9.47   1
  -9  -2  33    7.85    6.41   1
   9  -2 -33   17.82    9.29   1
   9   2 -33   10.03    7.37   1
  -9   2  32    4.25    5.98   1
  -9  -2  32    7.60    4.19   1
   9   2 -32    5.31    7.10   1
  -9   2  31   14.71    5.98   1
  -9  -2  31    5.34    4.06   1
   9   2 -31   12.10   10.30   1
  -9   2  30    9.57    3.83   1
  -9  -2  30   18.74    5.52   1
   9  -2 -30   10.31   11.58   1
   9   2 -30   24.07    8.99   1
  -9   2  29   12.46    4.49   1
  -9  -2  29    6.72    5.46   1
   9  -2 -29    0.94   10.34   1
   9   2 -29   23.94    9.29   1
  -9   2  28    8.04    4.53   1
  -9  -2  28    8.94    3.78   1
   9  -2 -28   -0.03    7.44   1
   9   2 -28   10.13    5.42   1
  -9   2  27    6.62    6.42   1
  -9  -2  27    4.19    3.31   1
   9  -2 -27    7.62    4.99   1
   9   2 -27    2.61    6.47   1
  -9   2  26    6.78    6.84   1
  -9  -2  26   -1.12    4.46   1
   9  -2 -26    6.94    6.90   1
   9   2 -26    4.65    4.79   1
  -9   2  25    3.94    3.62   1
  -9  -2  25    8.99    2.89   1
   9  -2 -25    9.74    4.20   1
   9   2 -25    3.89    4.89   1
  -9   2  24    8.95    3.28   1
  -9  -2  24   14.41    3.69   1
   9  -2 -24    8.95    5.82   1
   9   2 -24   16.98    4.78   1
  -9   2  23   15.38    4.49   1
  -9  -2  23    2.51    4.58   1
   9  -2 -23    5.68    4.64   1
   9   2 -23    0.00    6.60   1
  -9   2  22   13.04    2.70   1
  -9  -2  22   16.74    3.53   1
   9  -2 -22   26.64    4.44   1
   9   2 -22   16.04    4.63   1
  -9   2  21    5.42    3.03   1
  -9  -2  21    6.85    5.00   1
   9  -2 -21    5.84    4.18   1
   9   2 -21   -8.86    6.60   1
  -9   2  20   18.65    4.14   1
  -9  -2  20   26.49    3.58   1
   9  -2 -20   29.70    5.11   1
   9   2 -20   24.18    4.54   1
  -9   2  19    2.83    3.30   1
  -9  -2  19   16.02    5.40   1
   9  -2 -19   21.22    6.74   1
   9   2 -19   17.74    6.97   1
  -9   2  18   52.58    5.75   1
  -9  -2  18   34.94    4.25   1
   9  -2 -18   41.59    5.35   1
   9   2 -18   44.90    5.45   1
  -9   2  17    4.39    5.09   1
   9  -2 -17    4.93    7.32   1
  -9  -2  17    4.86    3.93   1
   9   2 -17    2.20    6.19   1
  -9   2  16   77.09    5.64   1
  -9  -2  16   60.76    4.62   1
   9  -2 -16   55.64    5.99   1
   9   2 -16   55.04    5.81   1
  -9   2  15    7.12    4.43   1
   9  -2 -15   10.67    7.27   1
  -9  -2  15   10.90    4.91   1
   9   2 -15   -5.18    5.23   1
  -9   2  14   57.70    5.10   1
  -9  -2  14   62.57    4.52   1
   9  -2 -14   47.51    5.32   1
   9   2 -14   47.88    4.89   1
  -9   2  13   16.21    3.25   1
   9  -2 -13    9.91    2.63   1
  -9  -2  13   15.46    2.23   1
   9   2 -13   15.52    4.63   1
  -9   2  12   23.08    3.93   1
  -9  -2  12   22.87    2.99   1
   9  -2 -12   19.18    3.72   1
   9   2 -12   13.73    2.81   1
  -9   2  11   16.97    4.40   1
   9  -2 -11    4.95    2.63   1
  -9  -2  11    1.70    2.68   1
   9   2 -11    7.71    3.62   1
  -9   2  10   34.16    3.65   1
   9  -2 -10   18.23    2.77   1
  -9  -2  10   23.82    2.47   1
   9   2 -10   14.56    2.67   1
  -9   2   9    3.32    3.17   1
  -9  -2   9   -2.11    2.75   1
   9  -2  -9    3.85    3.91   1
   9   2  -9    4.53    3.67   1
  -9   2   8   17.10    2.59   1
   9  -2  -8   11.81    2.84   1
  -9  -2   8   17.20    1.65   1
  -9  -2   7    2.83    2.20   1
  -9   2   7    1.65    3.91   1
   9  -2  -7    1.45    4.21   1
  -9  -2   7    3.24    1.68   1
  -9   2   6   16.94    2.74   1
  -9  -2   6   15.55    1.60   1
   9  -2  -6   19.45    2.62   1
  -9  -2   6   13.19    1.48   1
  -9  -2   5   10.97    1.01   1
   9  -2  -5   13.99    2.56   1
   9  -2  -4    4.65    3.24   1
   9  -2  -4   -1.79    3.88   1
   9  -2  -3    8.57    3.36   1
   9  -2  -3   16.03    2.44   1
   9  -2  -2   -0.23    3.12   1
   9  -2  -2    5.96    3.31   1
   9  -2  -1    3.30    2.18   1
   9  -2  -1    3.52    2.48   1
   9  -2   0   31.01    2.56   1
   9  -2   0   27.60    2.90   1
   9  -2   1   12.42    3.26   1
   9  -2   1    7.16    3.76   1
   9  -2   2   43.26    3.94   1
   9  -2   2   20.49    2.69   1
   9  -2   3   14.76    3.65   1
   9  -2   3    2.71    3.96   1
   9  -2   4   16.92    2.19   1
   9  -2   4   17.31    2.44   1
   9  -2   5    3.14    3.37   1
   9  -2   5    0.90    2.52   1
   9  -2   6   14.40    2.04   1
   9  -2   6   16.30    2.47   1
   9  -2   7    0.16    3.18   1
   9  -2   7    1.16    1.30   1
   9  -2   8    8.89    1.89   1
   9  -2   8   12.21    1.81   1
   9  -2   9    0.02    3.16   1
   9  -2   9    1.46    2.48   1
   9  -2  10    2.24    3.09   1
   9  -2  10    3.61    1.22   1
   9  -2  11    0.03    2.92   1
   9  -2  11    1.82    2.33   1
   9  -2  12    4.04    3.21   1
   9  -2  12    1.14    2.47   1
   9  -2  13    1.26    2.28   1
   9  -2  14    1.05    2.42   1
   9  -2  14    2.21    2.38   1
   9  -2  15    4.79    1.61   1
   9  -2  16    0.42    2.63   1
   9  -2  16    2.27    2.62   1
   9  -2  17    3.27    2.47   1
   9  -2  18    1.67    3.82   1
   9  -2  18    0.89    2.42   1
   9  -2  19    0.66    2.58   1
   9   3 -31    7.62    5.96   1
  -9  -3  30    4.87    4.09   1
   9   3 -30   -2.98    5.29   1
  -9   3  29    7.04    6.19   1
  -9  -3  29    6.75    3.58   1
   9  -3 -29    4.07    4.88   1
   9   3 -29    2.18    7.29   1
  -9   3  28   10.11    4.16   1
  -9  -3  28   15.39    3.64   1
  -9   3  27    8.97    4.06   1
  -9  -3  27    8.52    4.04   1
   9   3 -27   11.17    8.88   1
  -9   3  26   12.39    4.71   1
  -9  -3  26   13.62    3.55   1
   9  -3 -26   10.42    6.40   1
   9   3 -26   16.55    6.08   1
  -9   3  25    2.18    3.67   1
   9  -3 -25   10.12    9.24   1
  -9  -3  25   19.49    4.27   1
   9   3 -25    8.74    7.28   1
  -9   3  24    3.18    4.78   1
   9  -3 -24    9.78    4.85   1
  -9  -3  24   -2.27    3.41   1
   9   3 -24    5.69    6.22   1
  -9   3  23   10.30    3.37   1
   9  -3 -23    7.69    5.20   1
  -9  -3  23    4.49    4.36   1
   9   3 -23   12.06    3.70   1
  -9   3  22    0.79    4.96   1
   9  -3 -22    7.45    4.46   1
  -9  -3  22    5.39    4.51   1
   9   3 -22    4.58    6.09   1
  -9   3  21   14.93    3.71   1
   9  -3 -21   12.48    4.52   1
  -9  -3  21   11.89    2.57   1
   9   3 -21   12.37    4.02   1
  -9   3  20    6.85    4.82   1
   9  -3 -20    9.39    6.07   1
  -9  -3  20    6.85    4.50   1
   9   3 -20    0.56    5.49   1
  -9   3  19   16.96    3.72   1
   9  -3 -19   36.53    5.30   1
  -9  -3  19   42.61    5.41   1
   9   3 -19   26.76    3.92   1
  -9   3  18   14.50    4.62   1
   9  -3 -18   18.97    3.78   1
  -9  -3  18    9.24    4.89   1
   9   3 -18   12.72    5.71   1
  -9   3  17   37.07    5.24   1
   9  -3 -17   32.54    4.58   1
  -9  -3  17   54.60    5.64   1
   9   3 -17   38.21    5.34   1
  -9   3  16    8.64    3.63   1
   9  -3 -16   15.77    5.57   1
  -9  -3  16   -0.17    6.22   1
   9   3 -16    1.26    5.46   1
  -9   3  15   39.65    5.42   1
   9  -3 -15   37.50    5.01   1
  -9  -3  15   32.19    4.69   1
   9   3 -15   38.27    4.87   1
  -9   3  14   11.49    3.05   1
   9  -3 -14   24.53    5.71   1
  -9  -3  14   10.81    5.74   1
   9   3 -14    9.67    3.32   1
  -9   3  13   49.17    5.66   1
   9  -3 -13   44.65    4.55   1
  -9  -3  13   39.94    4.15   1
   9   3 -13   38.69    5.27   1
  -9   3  12    8.82    3.01   1
   9  -3 -12   12.44    4.53   1
  -9  -3  12    9.78    4.55   1
   9   3 -12   20.60    4.23   1
  -9   3  11   22.45    3.64   1
   9  -3 -11   25.44    4.36   1
  -9  -3  11   35.26    3.73   1
  -9  -3  10    7.96    1.94   1
  -9   3  10    9.11    2.69   1
   9  -3 -10    8.37    2.62   1
  -9  -3  10    7.68    3.41   1
  -9   3   9   19.85    3.41   1
  -9  -3   9   22.55    2.95   1
   9  -3  -9   21.19    4.23   1
  -9  -3   9    8.84    2.39   1
  -9   3   8    3.66    2.13   1
  -9  -3   8    7.95    3.89   1
   9  -3  -8    5.56    5.11   1
  -9  -3   8    2.36    3.42   1
  -9  -3   7   15.95    2.09   1
   9  -3  -7    0.31    4.57   1
  -9  -3   7   11.52    1.67   1
  -9  -3   6    3.11    2.96   1
   9  -3  -6   11.67    4.52   1
  -9  -3   6    1.62    2.78   1
   9  -3  -6    2.96    4.98   1
  -9  -3   5   34.41    2.89   1
   9  -3  -5   36.75    5.00   1
  -9  -3   5   19.98    2.73   1
   9  -3  -5   22.00    3.59   1
  -9  -3   4    2.94    2.39   1
   9  -3  -4    8.62    5.95   1
  -9  -3   4    2.98    3.27   1
   9  -3  -4    3.16    4.90   1
  -9  -3   3   49.30    2.47   1
   9  -3  -3   41.15    4.44   1
  -9  -3   3   77.74    3.74   1
   9  -3  -3   68.43    4.86   1
   9  -3  -2    7.30    4.06   1
  -9  -3   2    3.70    0.79   1
   9  -3  -2   13.26    4.74   1
   9  -3  -1   40.56    4.67   1
   9  -3  -1   31.87    4.18   1
   9  -3   0   30.00    5.19   1
   9  -3   0   11.15    2.77   1
   9  -3   1   -9.47    4.89   1
   9  -3   1   10.89    2.79   1
   9  -3   2    6.16    2.83   1
   9  -3   2    7.51    4.24   1
   9  -3   3   17.14    3.30   1
   9  -3   3   18.63    3.13   1
   9  -3   4    3.65    4.38   1
   9  -3   4    5.78    2.83   1
   9  -3   5   11.92    3.52   1
   9  -3   5   25.04    3.37   1
   9  -3   6    0.03    4.08   1
   9  -3   6    6.20    3.90   1
   9  -3   7    8.42    2.59   1
   9  -3   7   11.71    4.21   1
   9  -3   8    2.22    4.28   1
   9  -3   8    2.19    4.05   1
   9  -3   9    3.49    3.82   1
   9  -3   9    5.25    2.80   1
   9  -3  10    1.97    3.81   1
   9  -3  10    1.43    4.05   1
   9  -3  11    2.27    3.50   1
   9  -3  11    8.51    4.15   1
   9  -3  12    1.57    3.08   1
   9  -3  12    6.87    4.29   1
   9  -3  13    1.09    3.17   1
   9  -3  13    3.71    2.95   1
   9  -3  14    1.00    3.01   1
   9  -3  14    0.53    3.66   1
   9  -3  15    7.07    3.81   1
   9  -3  16    5.61    2.89   1
   9  -3  17   -3.51    4.20   1
  -9  -4  26    6.00    3.98   1
   9   4 -25    2.57    4.43   1
  -9  -4  24    9.07    3.52   1
  -9   4  23    3.67    6.30   1
  -9  -4  23    2.67    4.83   1
   9   4 -23    5.52    4.80   1
  -9   4  22   11.85    4.54   1
   9  -4 -22   10.51    3.54   1
  -9  -4  22   10.02    3.64   1
  -9   4  21   10.59    4.43   1
  -9  -4  21    3.45    3.25   1
   9   4 -21   -1.19    4.35   1
  -9   4  20   13.98    4.54   1
   9  -4 -20   11.87    5.06   1
  -9  -4  20   12.48    4.58   1
  -9   4  19    2.61    6.32   1
   9  -4 -19    2.30    5.83   1
  -9  -4  19    0.64    4.14   1
  -9   4  18   38.08    5.62   1
   9  -4 -18   19.79    5.38   1
  -9  -4  18   16.98    3.63   1
   9   4 -18   54.09    6.54   1
  -9   4  17    8.88    7.64   1
   9  -4 -17   14.34    6.65   1
  -9  -4  17    9.70    5.62   1
   9   4 -17    6.39    4.81   1
  -9   4  16   62.71    7.09   1
   9  -4 -16   35.64    6.38   1
  -9  -4  16   44.68    5.30   1
  -9   4  15    5.41    5.17   1
  -9  -4  15    6.65    3.61   1
   9  -4 -15   11.54    7.37   1
  -9  -4  15    2.96    6.36   1
  -9  -4  14   48.76    5.51   1
  -9   4  14   48.54    5.31   1
   9  -4 -14   44.73    5.85   1
  -9  -4  14   39.10    4.92   1
  -9  -4  13    1.78    3.72   1
  -9   4  13    5.60    6.49   1
   9  -4 -13    1.47    7.05   1
  -9  -4  13    2.35    5.71   1
  -9   4  12   23.03    4.79   1
  -9  -4  12    6.94    3.15   1
   9  -4 -12   25.78    7.92   1
  -9  -4  12   35.32    4.43   1
  -9   4  11    5.93    5.37   1
  -9  -4  11    3.10    3.83   1
   9  -4 -11   37.29    7.46   1
  -9  -4  11   13.19    5.02   1
  -9  -4  10   14.55    3.13   1
   9  -4 -10   32.29    5.85   1
  -9  -4  10   36.11    6.74   1
  -9  -4   9    1.08    3.55   1
   9  -4  -9   10.55    6.13   1
  -9  -4   9    2.23    4.82   1
  -9  -4   8   13.23    3.29   1
   9  -4  -8   15.89    6.22   1
  -9  -4   8   13.07    4.69   1
   9  -4  -8    7.40    3.41   1
  -9  -4   7    2.58    4.27   1
   9  -4  -7   -0.82    5.77   1
  -9  -4   7    4.06    5.54   1
   9  -4  -7    2.45    4.68   1
  -9  -4   6   12.16    3.45   1
   9  -4  -6   10.04    6.51   1
  -9  -4   6    5.37    2.88   1
   9  -4  -6    5.20    3.99   1
  -9  -4   5   -3.58    3.28   1
   9  -4  -5   14.13    3.94   1
  -9  -4   5    3.89    3.69   1
   9  -4  -5    3.60    3.02   1
  -9  -4   4    5.66    1.68   1
   9  -4  -4   18.01    5.88   1
  -9  -4   4    8.50    3.34   1
   9  -4  -4    1.54    3.94   1
   9  -4  -3   -2.11    5.65   1
  -9  -4   3    1.28    3.72   1
   9  -4  -3    3.61    4.50   1
  -9  -4   2    5.10    1.54   1
   9  -4  -2    7.87    3.81   1
  -9  -4   2    2.65    1.53   1
  -9  -4   1   -1.21    3.16   1
   9  -4  -1    6.75    4.88   1
  -9  -4   1    2.40    3.31   1
  -9  -4   0   18.30    2.08   1
   9  -4   0   30.95    5.24   1
  -9  -4   0   22.75    3.25   1
   9  -4   0   26.68    4.05   1
   9  -4   1    1.68    5.30   1
  -9  -4  -1    3.41    2.86   1
   9  -4   2   23.60    3.86   1
  -9  -4  -2   19.66    1.69   1
  -9  -4  -2   16.31    1.83   1
   9  -4   3    4.80    4.74   1
  -9  -4  -3    4.26    1.93   1
  -9  -4  -3    3.14    1.82   1
   9  -4   4   16.65    3.98   1
  -9  -4  -4   13.52    1.27   1
  -9  -4  -4   12.18    1.65   1
   9  -4   4   15.91    3.45   1
   9  -4   5   -3.84    5.05   1
   9  -4   6    8.37    3.75   1
   9  -4   6    4.32    4.72   1
   9  -4   7    2.17    4.27   1
   9  -4   8    4.45    3.27   1
   9  -4  14    3.19    3.73   1
  -9  -5  21    1.75    3.28   1
  -9  -5  21    5.45    4.66   1
  -9  -5  19    5.79    4.29   1
  -9  -5  18   -0.90    2.99   1
  -9  -5  17    8.82    3.26   1
  -9  -5  16    0.11    4.15   1
  -9  -5  15    2.43    4.87   1
  -9  -5  14    5.74    5.00   1
  -9  -5  14    1.40    3.62   1
  -9  -5  13   27.11    4.85   1
   9  -5 -13    9.39    5.15   1
  -9  -5  12   11.21    5.45   1
   9  -5 -12    2.94    5.31   1
  -9  -5  11   11.72    3.87   1
  -9  -5  10   10.18    5.20   1
   9  -5 -10    6.21    4.01   1
  -9  -5   9    3.96    6.26   1
  -9  -5   9   11.38    2.71   1
  -9  -5   8   -0.21    3.40   1
   9  -5  -8    1.43    3.54   1
  -9  -5   7    9.81    3.07   1
   9  -5  -7    8.39    4.46   1
  -9  -5   6    5.73    6.32   1
  -9  -5   4   -2.88    4.34   1
   9  -5  -3    7.41    3.44   1
  -9  -5   3    9.13    2.75   1
  -9  -5   2    6.29    3.79   1
   9  -5   9    6.19    4.48   1
   9  -5  10    0.04    7.00   1
  10   0 -34   24.07    5.97   1
  10   0 -33    3.48    4.85   1
  10   0 -30   15.71    6.41   1
 -10   0  29    2.25    6.47   1
  10   0 -29   -6.44    5.47   1
 -10   0  28   19.24    4.16   1
  10   0 -28   36.81    6.01   1
 -10   0  27    1.40    5.11   1
  10   0 -27    9.20    6.64   1
 -10   0  26   15.12    3.61   1
  10   0 -26   42.91    5.63   1
 -10   0  25    5.04    5.50   1
  10   0 -25   43.38    7.13   1
 -10   0  24   56.97    6.13   1
  10   0 -24   26.76    8.02   1
 -10   0  23    7.41    6.41   1
  10   0 -23   11.49    5.51   1
 -10   0  22   48.46    4.62   1
  10   0 -22   46.69    5.42   1
 -10   0  21   12.07    6.30   1
  10   0 -21   14.65    3.74   1
 -10   0  20   97.10    4.99   1
  10   0 -20   98.31    8.88   1
 -10   0  19   10.59    6.17   1
  10   0 -19   -3.49    4.33   1
 -10   0  18   91.76    6.11   1
  10   0 -18  113.08    8.47   1
 -10   0  17   12.76    6.70   1
  10   0 -17    3.70    5.42   1
 -10   0  16   95.04    5.49   1
  10   0 -16   81.84    5.38   1
 -10   0  15   18.20    5.42   1
  10   0 -15    9.30    6.63   1
 -10   0  14  240.95    5.74   1
  10   0 -14  238.43   12.01   1
 -10   0  13   74.26    4.64   1
  10   0 -13   46.21    4.39   1
 -10   0  12  162.80    4.48   1
  10   0 -12  187.01    6.70   1
 -10   0  11  117.09    4.22   1
  10   0 -11   97.75    3.89   1
 -10   0  10  183.11    7.35   1
  10   0 -10  151.46    4.93   1
 -10   0   9   37.92    2.66   1
  10   0  -9   28.81    2.76   1
 -10   0   8  190.85    4.51   1
  10   0  -8  147.10    5.72   1
  10   0  -7    2.84    1.52   1
 -10  -1  34    2.69    8.12   1
  10   1 -34   12.73    6.08   1
 -10   1  33    1.44    5.53   1
 -10  -1  33   12.36    4.45   1
  10  -1 -33    9.76    5.72   1
  10   1 -33   13.79    5.16   1
 -10   1  32    4.60    5.14   1
 -10  -1  32    2.23    4.69   1
  10   1 -32   12.78    5.40   1
 -10  -1  31   12.60    4.35   1
  10   1 -31   16.89    6.93   1
 -10   1  30    7.33    6.66   1
 -10  -1  30    6.07    3.96   1
  10  -1 -30    5.50    7.03   1
  10   1 -30   15.06    6.16   1
 -10  -1  29   17.65    3.99   1
  10  -1 -29   56.10    7.41   1
  10   1 -29   37.58    7.40   1
 -10   1  28    4.56    6.39   1
 -10  -1  28    4.79    5.20   1
  10   1 -28    3.71    7.80   1
 -10   1  27   41.17    5.73   1
 -10  -1  27   35.07    4.14   1
  10  -1 -27   45.13    5.90   1
  10   1 -27   60.95    6.94   1
 -10   1  26    7.72    5.41   1
 -10  -1  26   10.43    4.73   1
  10  -1 -26    0.87    7.70   1
  10   1 -26   10.38    4.33   1
 -10   1  25   57.07    6.29   1
 -10  -1  25   62.77    6.26   1
  10  -1 -25   76.82    7.83   1
  10   1 -25  104.09    9.26   1
 -10   1  24    6.16    3.82   1
 -10  -1  24    8.20    3.90   1
  10  -1 -24    2.82    6.20   1
  10   1 -24    4.19    5.27   1
 -10   1  23   68.33    6.65   1
 -10  -1  23   76.13    6.35   1
  10  -1 -23   83.02    6.88   1
  10   1 -23   88.88    6.92   1
 -10   1  22    2.77    5.86   1
 -10  -1  22    6.19    3.86   1
  10  -1 -22   -4.22    7.95   1
  10   1 -22   12.45    6.44   1
 -10   1  21   79.18    6.16   1
 -10  -1  21   86.05    6.87   1
  10  -1 -21  108.57    9.63   1
  10   1 -21  110.75    8.37   1
 -10   1  20    5.51    4.39   1
 -10  -1  20   13.90    4.29   1
  10  -1 -20   -4.13    7.10   1
  10   1 -20    7.05    3.20   1
 -10   1  19   87.16    5.88   1
 -10  -1  19   90.36    4.81   1
  10  -1 -19   91.59    8.35   1
  10   1 -19   81.31    5.33   1
 -10   1  18   16.35    5.81   1
 -10  -1  18    9.15    2.29   1
  10  -1 -18   12.23    5.98   1
  10   1 -18   18.54    5.78   1
 -10   1  17  115.25    5.99   1
 -10  -1  17  117.06    5.40   1
  10  -1 -17  131.95    6.96   1
  10   1 -17  124.89    4.93   1
 -10   1  16   45.77    4.21   1
 -10  -1  16   51.84    3.58   1
  10  -1 -16   47.90    5.73   1
  10   1 -16   48.76    4.59   1
 -10   1  15   69.97    5.17   1
 -10  -1  15   69.34    4.26   1
  10  -1 -15   48.78    5.16   1
  10   1 -15   65.64    3.78   1
 -10   1  14   41.07    3.82   1
 -10  -1  14   44.49    3.74   1
  10  -1 -14   60.61    6.10   1
  10   1 -14   38.28    3.61   1
 -10   1  13   51.69    4.44   1
 -10  -1  13   61.49    3.47   1
  10  -1 -13   51.55    5.47   1
  10   1 -13   56.88    3.91   1
 -10   1  12   13.11    2.10   1
 -10  -1  12   11.86    1.59   1
  10  -1 -12   17.40    6.86   1
  10   1 -12    7.33    3.99   1
 -10   1  11  121.23    7.47   1
 -10  -1  11  140.50    5.25   1
  10  -1 -11  117.80    7.34   1
  10   1 -11  124.34    6.15   1
 -10   1  10   15.27    3.72   1
 -10  -1  10   18.22    1.87   1
  10  -1 -10    7.08    5.21   1
  10   1 -10   12.67    1.53   1
 -10   1   9   93.33    4.95   1
 -10  -1   9  111.25    5.11   1
  10  -1  -9   78.19    5.27   1
  10   1  -9  105.36    4.61   1
 -10   1   8   29.10    2.40   1
 -10  -1   8   26.70    1.90   1
  10  -1  -8   20.82    2.73   1
  10   1  -8   27.09    2.12   1
 -10   1   7  112.83    5.71   1
  10  -1  -7  100.69    4.70   1
  10  -1  -6   20.74    3.10   1
  10  -1  -5  104.89    4.95   1
  10  -1  -5  109.29    3.89   1
  10  -1  -4    7.34    2.42   1
  10  -1  -4    9.17    1.41   1
  10  -1  -3   44.87    2.05   1
  10  -1  -3   45.19    2.48   1
  10  -1  -2   13.88    1.08   1
 -10  -2  32    6.40    4.40   1
 -10   2  31   -0.50    4.26   1
 -10  -2  31    0.17    4.28   1
 -10   2  30   12.78    4.37   1
 -10  -2  30    6.79    4.03   1
 -10  -2  29    1.84    5.36   1
  10   2 -29   19.66    7.82   1
 -10   2  28    8.64    3.44   1
 -10  -2  28   32.40    5.36   1
  10  -2 -28    6.77    8.10   1
  10   2 -28   24.89    9.00   1
 -10   2  27    3.39    3.13   1
 -10  -2  27    4.27    5.19   1
  10   2 -27    5.06    6.20   1
 -10  -2  26   16.33    3.37   1
  10  -2 -26   13.11    5.64   1
  10   2 -26   23.61    5.14   1
 -10   2  25    1.74    4.61   1
 -10  -2  25    3.30    3.23   1
  10  -2 -25    2.74    8.41   1
  10   2 -25   18.07    6.58   1
 -10   2  24   19.61    3.27   1
 -10  -2  24   18.03    3.63   1
  10  -2 -24   17.77    5.80   1
  10   2 -24   44.68    5.13   1
 -10   2  23    8.38    4.29   1
 -10  -2  23    5.62    4.66   1
  10  -2 -23    5.76    6.36   1
  10   2 -23   -2.35    4.07   1
 -10   2  22   16.26    3.15   1
 -10  -2  22   27.79    4.07   1
  10  -2 -22    0.16    6.71   1
  10   2 -22   28.77    4.72   1
 -10   2  21    7.00    4.68   1
 -10  -2  21    5.20    4.87   1
  10  -2 -21    7.03    5.51   1
  10   2 -21    3.85    4.03   1
 -10   2  20   25.65    3.60   1
 -10  -2  20   22.24    3.05   1
  10  -2 -20   20.46    4.48   1
  10   2 -20   27.41    5.82   1
 -10   2  19   -1.10    3.27   1
 -10  -2  19    8.78    4.42   1
  10  -2 -19    1.05    5.31   1
  10   2 -19   -7.65    5.65   1
 -10   2  18   25.59    3.77   1
 -10  -2  18   29.33    3.35   1
  10  -2 -18   33.27    5.18   1
  10   2 -18   36.51    4.40   1
 -10   2  17   18.91    5.28   1
 -10  -2  17    6.45    4.13   1
  10  -2 -17    5.25    5.38   1
  10   2 -17    2.56    5.98   1
 -10   2  16   36.96    4.34   1
 -10  -2  16   53.36    4.15   1
  10  -2 -16   54.48    5.31   1
  10   2 -16   46.34    4.71   1
 -10   2  15    8.54    3.89   1
 -10  -2  15    9.82    4.57   1
  10  -2 -15   23.33    7.03   1
  10   2 -15   -6.64    3.84   1
 -10   2  14  109.87    6.72   1
 -10  -2  14   99.90    4.52   1
  10  -2 -14   94.70    7.35   1
  10   2 -14  105.91    6.16   1
 -10   2  12   91.74    7.13   1
 -10  -2  12  103.80    5.16   1
  10  -2 -12   91.35    6.56   1
  10   2 -12   74.88    4.75   1
 -10   2  11   10.63    2.17   1
 -10  -2  11    5.62    1.33   1
  10  -2 -11   11.92    3.14   1
  10   2 -11    6.07    3.90   1
 -10   2  10   67.20    5.62   1
 -10  -2  10   70.13    3.51   1
  10  -2 -10   54.44    4.98   1
 -10   2   9   16.76    3.54   1
 -10  -2   9   16.44    1.60   1
 -10  -2   9   16.15    1.97   1
  10  -2  -9   12.70    2.53   1
 -10   2   8   68.64    4.54   1
 -10  -2   8   67.21    3.49   1
  10  -2  -8   66.49    5.27   1
  10  -2  -7   16.68    2.86   1
  10  -2  -6   55.08    4.22   1
  10  -2  -6   33.67    3.64   1
  10  -2  -5   22.30    2.95   1
  10  -2  -5   26.03    2.95   1
  10  -2  -4   55.78    3.69   1
  10  -2  -4   45.67    2.99   1
  10  -2  -3    5.75    2.87   1
  10  -2  -2   38.86    2.97   1
  10  -2  -2   42.39    3.99   1
  10  -2  -1    3.22    3.04   1
  10  -2  -1    2.93    1.68   1
  10  -2   0   31.11    2.46   1
  10  -2   0   25.76    2.46   1
  10  -2   1   12.62    1.86   1
  10  -2   1    8.71    1.88   1
  10  -2   2   12.02    1.81   1
  10  -2   2   19.30    2.27   1
  10  -2   3   11.42    1.82   1
  10  -2   3    7.97    1.76   1
  10  -2   4   10.62    1.51   1
  10  -2   4   10.85    2.13   1
  10  -2   5   11.07    1.89   1
  10  -2   5   12.98    1.72   1
  10  -2   6   15.77    1.76   1
  10  -2   6    3.92    1.63   1
  10  -2   7   10.73    1.94   1
  10  -2   7   20.34    1.83   1
  10  -2   8    3.94    1.07   1
  10  -2   8    6.97    1.19   1
  10  -2   9   12.02    1.44   1
  10  -2   9    9.89    1.21   1
  10  -2  10    5.33    1.98   1
  10  -2  10    5.23    1.05   1
  10   3 -30   18.09    6.12   1
 -10  -3  29    3.73    4.05   1
 -10  -3  28    0.81    5.40   1
 -10  -3  27    9.14    3.25   1
  10  -3 -27   12.59    5.11   1
  10   3 -27    7.18    6.94   1
 -10   3  26    1.53    3.94   1
 -10  -3  26    0.83    4.73   1
 -10  -3  25   26.53    4.44   1
 -10   3  24    2.81    3.30   1
 -10  -3  24    5.24    2.98   1
  10   3 -24   -2.57    4.32   1
 -10   3  23   15.54    3.66   1
 -10  -3  23   13.75    2.97   1
  10   3 -23   24.93    5.15   1
 -10   3  22    5.78    3.41   1
 -10  -3  22    5.97    2.52   1
  10  -3 -22    1.85    4.67   1
  10   3 -22   10.11    5.75   1
 -10   3  21   20.10    3.49   1
  10  -3 -21   19.24    6.91   1
 -10  -3  21   10.08    3.06   1
  10   3 -21   23.78    5.14   1
 -10   3  20    3.35    3.49   1
  10  -3 -20   -3.07    4.18   1
 -10  -3  20    2.17    3.94   1
  10   3 -20    1.60    4.92   1
 -10   3  19   20.27    4.39   1
  10  -3 -19   18.83    4.84   1
 -10  -3  19    8.39    3.39   1
  10   3 -19   26.90    3.96   1
 -10   3  18    7.77    5.02   1
 -10  -3  18    8.67    4.37   1
  10  -3 -18    6.65    5.45   1
  10   3 -18    8.21    3.44   1
 -10   3  17   20.07    3.52   1
 -10  -3  17   11.86    2.90   1
  10  -3 -17   23.23    3.92   1
  10   3 -17   20.61    4.71   1
 -10   3  16    4.64    2.93   1
 -10  -3  16    7.68    4.53   1
  10  -3 -16    5.66    5.34   1
  10   3 -16   -4.91    4.37   1
 -10   3  15    9.86    2.64   1
 -10  -3  15    6.26    3.13   1
  10  -3 -15   11.69    3.39   1
  10   3 -15   14.52    3.37   1
 -10   3  14    2.20    3.72   1
 -10  -3  14    4.19    2.80   1
  10  -3 -14    8.63    2.89   1
  10   3 -14   -5.20    5.30   1
 -10   3  13   10.06    2.65   1
  10  -3 -13   12.97    3.28   1
 -10  -3  13   13.35    2.76   1
 -10   3  12    4.32    2.74   1
 -10  -3  12    8.91    3.59   1
  10  -3 -12    7.75    3.53   1
 -10  -3  12    8.70    4.66   1
 -10  -3  11   23.85    2.64   1
 -10   3  11   25.90    3.85   1
  10  -3 -11   33.36    5.13   1
 -10  -3  11   27.70    3.72   1
 -10   3  10    7.06    2.21   1
 -10  -3  10   10.17    3.71   1
  10  -3 -10   15.80    4.46   1
 -10  -3  10    5.34    3.06   1
 -10   3   9   26.41    3.66   1
 -10  -3   9   32.61    2.93   1
  10  -3  -9   15.72    3.06   1
 -10  -3   9   32.23    3.19   1
 -10  -3   8    5.30    2.42   1
  10  -3  -8   12.61    4.12   1
 -10  -3   8    5.96    3.04   1
 -10  -3   7   30.13    2.45   1
  10  -3  -7   13.01    3.24   1
 -10  -3   7   21.76    2.07   1
  10  -3  -7   30.16    4.02   1
 -10  -3   6    3.62    0.78   1
 -10  -3   6   11.36    1.37   1
  10  -3  -6   14.51    2.95   1
  10  -3  -6   14.15    3.23   1
 -10  -3   5   18.47    1.57   1
  10  -3  -5   30.98    4.69   1
  10  -3  -4    6.68    2.96   1
  10  -3  -4   20.15    4.42   1
  10  -3  -3   10.20    3.64   1
  10  -3  -2   13.31    3.20   1
  10  -3  -2   14.68    3.08   1
  10  -3  -1   12.72    2.88   1
  10  -3   0   11.25    2.59   1
  10  -3   0    6.96    3.40   1
  10  -3   1    9.06    2.75   1
  10  -3   2    3.77    3.67   1
  10  -3   3    5.23    4.07   1
  10  -3   3    2.08    3.80   1
  10  -3   4    1.34    4.42   1
  10  -3   4    4.63    3.71   1
  10  -3   5    0.96    5.11   1
  10  -3   5    5.76    2.58   1
  10  -3   6   -4.92    3.92   1
  10  -3   6    2.16    4.59   1
  10  -3   7    0.46    3.92   1
  10  -3   7   -3.23    4.02   1
  10  -3   8    1.13    3.70   1
  10  -3   9    0.07    4.11   1
  10  -3   9    5.17    4.64   1
  10  -3  10    4.47    2.59   1
  10  -3  10    6.55    2.85   1
  10  -3  11    0.04    3.32   1
  10  -3  11    1.28    3.14   1
  10  -3  12   20.10    4.95   1
  10  -3  12   10.56    3.86   1
  10   4 -26    5.52    5.04   1
 -10  -4  25    4.80    3.66   1
 -10  -4  22    6.11    3.75   1
  10   4 -22    9.79    4.79   1
 -10   4  21    2.67    5.78   1
  10  -4 -21    7.86    5.39   1
 -10   4  20    9.94    3.78   1
  10   4 -20    2.06    5.30   1
 -10   4  19   -0.81    4.01   1
 -10   4  18    7.63    5.96   1
  10  -4 -18    7.94    3.79   1
 -10  -4  18    6.21    2.87   1
 -10   4  17    6.11    4.11   1
 -10  -4  17    3.19    3.29   1
 -10  -4  17    1.63    3.99   1
 -10   4  16   12.97    3.77   1
 -10  -4  16    6.52    3.40   1
  10  -4 -16   -1.40    5.02   1
 -10  -4  16   14.69    4.96   1
 -10   4  15    0.96    5.49   1
 -10  -4  15   -2.89    3.27   1
  10  -4 -15   -6.83    7.43   1
 -10   4  14    6.45    3.46   1
 -10  -4  14    2.81    3.48   1
  10  -4 -14    4.77    5.38   1
 -10  -4  14    0.87    4.20   1
 -10   4  13    2.68    4.91   1
 -10  -4  13   -1.59    3.97   1
  10  -4 -13    5.25    4.09   1
 -10  -4  13    3.35    4.18   1
 -10   4  12    7.97    3.40   1
 -10  -4  12    5.81    4.19   1
  10  -4 -12    1.81    6.59   1
 -10  -4  12    0.40    4.07   1
 -10  -4  11    2.95    3.66   1
  10  -4 -11    6.99    4.15   1
 -10  -4  11    0.78    4.00   1
 -10  -4  10    3.19    3.01   1
  10  -4 -10    7.08    3.81   1
 -10  -4  10    7.61    3.03   1
  10  -4 -10    8.22    4.75   1
 -10  -4   9    7.76    2.14   1
  10  -4  -9    0.50    6.34   1
 -10  -4   9    3.20    3.66   1
  10  -4  -9   -2.13    4.12   1
 -10  -4   8    3.05    2.84   1
  10  -4  -8   -0.16    5.65   1
 -10  -4   8    6.18    2.00   1
  10  -4  -8    5.05    4.39   1
 -10  -4   7    1.51    3.42   1
  10  -4  -7    3.27    6.11   1
 -10  -4   7    1.19    2.98   1
  10  -4  -7    5.08    3.89   1
 -10  -4   6    3.07    2.75   1
  10  -4  -6   17.29    4.58   1
 -10  -4   6    1.40    2.79   1
  10  -4  -6    1.53    3.77   1
 -10  -4   5    2.85    3.32   1
  10  -4  -5    1.88    4.47   1
 -10  -4   5    0.61    2.93   1
 -10  -4   4    3.58    2.92   1
  10  -4  -4    2.34    4.42   1
 -10  -4   4    1.36    2.69   1
  10  -4  -4   10.33    4.89   1
 -10  -4   3    0.07    1.97   1
  10  -4  -3    0.15    4.12   1
 -10  -4   3    4.49    1.23   1
  10  -4  -3   -2.66    4.85   1
 -10  -4   2    2.81    1.80   1
  10  -4  -2    6.19    4.37   1
 -10  -4   2    2.14    0.91   1
  10  -4  -2    5.24    3.33   1
  10  -4  -1    6.56    2.91   1
  10  -4  -1    5.57    3.17   1
  10  -4   0    0.06    4.76   1
  10  -4   1    8.11    4.72   1
  10  -4   3    0.10    4.49   1
  10  -4   8   10.39    4.65   1
  10  -5  -6    2.89    3.83   1
  10  -5  -6   -3.20    6.85   1
  10  -5  -3   11.83    4.77   1
  10  -5  -2    1.97    5.20   1
  10  -5  -1    3.88    5.18   1
  10  -5   0    5.39    4.76   1
  10  -5   1    6.36    4.93   1
  10  -5   2   15.27    6.86   1
 -11   0  33    4.02    8.20   1
  11   0 -33    3.67    6.45   1
 -11   0  28    2.79    4.37   1
  11   0 -28    4.61    8.50   1
  11   0 -27   -2.62    5.51   1
 -11   0  26    8.41    5.80   1
  11   0 -26    6.43    5.49   1
 -11   0  25    2.71    5.75   1
  11   0 -25    4.31    5.35   1
 -11   0  24    5.90    5.57   1
  11   0 -24   19.36    5.18   1
 -11   0  23    8.54    5.20   1
  11   0 -23    4.46    7.04   1
 -11   0  22    1.39    6.06   1
  11   0 -22   10.79    4.83   1
 -11   0  21    2.15    4.83   1
  11   0 -21    5.98    4.31   1
 -11   0  20    4.53    5.55   1
  11   0 -20   19.13    6.37   1
 -11   0  19   10.83    5.73   1
  11   0 -19   11.66    5.80   1
 -11   0  18    6.94    4.96   1
  11   0 -18    7.50    5.50   1
 -11   0  17    3.93    3.19   1
  11   0 -17    4.92    5.17   1
 -11   0  16    2.79    4.01   1
  11   0 -16    6.37    4.64   1
 -11   0  15    5.13    4.39   1
  11   0 -15    5.39    4.15   1
 -11   0  14    5.90    2.80   1
  11   0 -14    5.53    4.08   1
 -11   0  13    4.77    3.88   1
  11   0 -13    4.55    3.46   1
 -11   0  12    1.80    3.31   1
  11   0 -12    6.75    3.53   1
 -11   0  11    0.19    3.15   1
  11   0 -11    2.55    1.11   1
 -11   0  10    0.35    2.10   1
  11   0 -10    0.71    2.20   1
 -11   0   9    1.57    1.51   1
  11   0  -9    3.70    1.80   1
  11   1 -33    9.52    6.26   1
 -11   1  32    3.17    5.60   1
  11  -1 -32    8.37    6.09   1
  11   1 -32   11.20    5.48   1
 -11   1  31    4.67    5.67   1
  11   1 -31    3.89    4.98   1
  11   1 -30   -7.42    7.11   1
  11  -1 -29   -4.16    7.15   1
  11   1 -29   10.15    5.30   1
  11   1 -28   15.16    5.63   1
 -11   1  27    1.27    4.79   1
  11   1 -26    6.14    6.72   1
  11  -1 -25    5.36    4.75   1
  11   1 -25   16.37    6.44   1
 -11  -1  24    3.41    4.90   1
  11  -1 -24    6.65    3.70   1
  11   1 -24   18.80    6.18   1
 -11   1  23    8.72    4.71   1
 -11  -1  23    8.69    4.92   1
  11  -1 -23   10.22    6.67   1
  11   1 -23    6.95    3.85   1
 -11   1  22    7.14    4.61   1
 -11  -1  22    4.73    4.67   1
  11  -1 -22    4.72    6.92   1
  11   1 -22   -3.28    5.47   1
 -11   1  21    4.77    3.56   1
 -11  -1  21    1.64    4.21   1
  11  -1 -21    4.16    6.54   1
  11   1 -21   -8.05    6.16   1
 -11   1  20    6.94    5.10   1
 -11  -1  20    6.47    4.99   1
  11  -1 -20    2.16    6.37   1
  11   1 -20    0.22    5.52   1
 -11   1  19    7.19    4.82   1
 -11  -1  19    3.04    4.64   1
  11  -1 -19    0.65    6.93   1
  11   1 -19    2.63    5.53   1
 -11   1  18    7.80    4.64   1
 -11  -1  18    5.17    4.39   1
  11  -1 -18   21.38    6.43   1
  11   1 -18    3.06    5.31   1
 -11   1  17    7.20    4.68   1
 -11  -1  17    3.92    4.13   1
  11  -1 -17    9.76    6.88   1
  11   1 -17    4.50    5.89   1
 -11   1  16    0.53    4.43   1
  11  -1 -16    4.59    6.63   1
  11   1 -16    2.46    5.04   1
 -11   1  15    5.22    4.57   1
 -11  -1  15    2.94    2.94   1
  11  -1 -15   -9.29    7.32   1
  11   1 -15    2.69    4.77   1
 -11   1  14    5.08    3.00   1
 -11  -1  14    3.50    3.53   1
  11  -1 -14    3.46    6.55   1
  11   1 -14    1.83    3.65   1
 -11   1  13    3.30    3.90   1
 -11  -1  13    2.67    3.15   1
  11  -1 -13    1.14    5.64   1
  11   1 -13    4.67    3.80   1
 -11   1  12    2.05    3.65   1
 -11  -1  12    1.04    3.01   1
  11  -1 -12    5.18    5.21   1
  11   1 -12    1.83    2.80   1
 -11   1  11    5.87    1.52   1
 -11  -1  11    3.00    2.25   1
  11  -1 -11    7.29    5.30   1
  11   1 -11    3.55    2.81   1
 -11   1  10    2.79    1.25   1
 -11  -1  10    8.02    1.85   1
  11  -1 -10    7.31    5.34   1
 -11   1   9    5.49    1.59   1
  11  -1  -9   15.70    3.66   1
  11  -1  -8    4.77    1.45   1
  11  -1  -7    7.61    3.30   1
  11  -1  -7    5.35    1.47   1
  11  -1  -6    3.12    2.10   1
  11  -1  -6    3.28    2.58   1
  11  -1  -5    2.68    1.81   1
  11  -1  -5    4.05    2.27   1
 -11  -2  30    4.82    4.01   1
 -11   2  29   -2.61    3.96   1
 -11  -2  29    5.11    3.95   1
  11   2 -29    7.30    6.78   1
 -11  -2  28    5.34    3.89   1
 -11  -2  27    0.29    5.52   1
  11  -2 -27    7.99    5.23   1
 -11   2  26   -0.13    3.56   1
 -11  -2  26    1.17    5.55   1
 -11  -2  25    0.69    4.92   1
  11  -2 -25    2.15    4.99   1
  11   2 -25    3.96    4.53   1
 -11   2  24    4.55    3.29   1
 -11  -2  24    0.97    3.45   1
 -11  -2  23    1.14    3.33   1
  11   2 -23   29.76    6.01   1
 -11  -2  22   16.28    5.50   1
  11  -2 -22   13.10    4.87   1
  11   2 -22   13.29    5.14   1
 -11   2  21    6.48    3.01   1
 -11  -2  21    5.01    4.40   1
  11  -2 -21   10.36    6.50   1
  11   2 -21    3.36    5.01   1
 -11   2  20   12.26    4.13   1
 -11  -2  20   10.13    4.26   1
  11  -2 -20   15.67    5.01   1
  11   2 -20    5.53    3.60   1
[truncated: 11,025 more chars]
